# Supplementary material for: Identification of blood exosomal metabolomic profiling for high-altitude cerebral edema
Source: Sci Rep. 2024 May 21;14:11585. doi: 10.1038/s41598-024-62360-0 (PMC11109199; doi:10.1038/s41598-024-62360-0)
Supplement: Supplementary file 1 — Supplementary Information. [file 41598_2024_62360_MOESM1_ESM.xlsx]

## Sheet: Sheet1
No.	Compounds	Class I	Q1 (Da)	Molecular weight (Da)	Ionization model	Formula	HC1	HC2	HC3	HC4	HC5	HC6	HC7	HC8	HC9	HC10	HC11	HC12	HC13	HC14	HC15	HC16	HC17	HC18	HC19	HC20	HC21	CE1	CE2	CE3	CE4	CE5	CE6	CE7	CE8	CE9	CE10	CE11	CE12	CE13	CE14	CE15	CE16	CE17	CE18	CE19	CE20	CE21	CE22
1	(+)-Camphoric acid	Organic acid And Its derivatives	199.1	200.105	[M-H]-	C10H16O4	9	9	9	9	9	9	9	9	9	9	9	9	9	9	9	9	9	9	9	9	9	66033.6	33814.1	105684	10082.4	58138.5	47219.1	21912.6	46014.6	26027.9	33609.8	38791.2	34229.9	52098.1	64248.9	26385.2	58432.4	14687	20210.7	21488.3	39997.7	45100.1	9
2	(+/-)-High-Proline	Amino acid and Its metabolites	130.1	129.078	[M+H]+	C6H11NO2	142302	434084	200386	200249	258302	220446	492162	477319	455113	458340	244677	408077	413020	505849	440429	397083	199207	442671	436281	430944	220058	394833	477394	449328	592320	456656	507868	263908	485227	473475	462937	494462	191027	438687	203194	224186	484140	181980	507393	451193	524586	223664	482969
3	(2S,3S)-3-methylphenylalanine	Amino acid and Its metabolites	180.1	179.095	[M+H]+	C10H13NO2	291750	503918	772950	399829	584666	539789	430953	586062	413253	540729	399754	622924	504432	409465	535550	461680	454646	527934	267675	385313	467165	424934	509916	408033	536714	514709	422113	538337	581909	593365	396308	377462	445665	466446	408271	382068	412489	498369	527867	485741	372662	409253	547861
4	(2s)-2-Amino-4-sulfinobutanoic acid	Amino acid and Its metabolites	166	167.025	[M-H]-	C4H9NO4S	204102	133857	173865	142717	136379	37007.8	198383	175354	156082	125386	156120	150728	70957.6	201279	150904	147157	169097	155721	198038	72299.7	169925	184716	206012	141056	154300	155763	144811	164919	146611	152810	166232	169340	158276	142168	74120.6	173524	158984	161707	129952	122269	135826	51254.5	121965
5	(E,Z)-2-Amino-3,14-octadecadien-1-ol	Alcohol and amines	282.3	281.272	[M+H]+	C18H35NO	43356.5	66877	84660.6	55888.1	116114	51113.7	52308.1	36659.5	73255.3	37501.1	34713.4	54833.9	34814.3	38604.5	32709	42049.8	35732.4	39199.1	32109.8	73542.3	38965.7	39266.1	47663.5	55897.3	73989.4	62756.9	35301.1	20565	33994.2	46208	40146.9	53301	46603.2	34047.4	32320.5	37566.2	51449	57441.3	32354.7	28084	43928.9	21846.8	28240.7
6	(R)-(-)-1-Amino-2-propanol	Alcohol and amines	76.1	75.0684	[M+H]+	C3H9NO	2.30727e+06	2.64185e+06	2.28734e+06	2.41273e+06	2.10892e+06	1.94146e+06	1.9974e+06	2.29742e+06	1.88545e+06	2.39796e+06	1.84052e+06	1.84293e+06	2.00142e+06	2.52144e+06	2.27088e+06	2.14017e+06	2.30537e+06	2.20364e+06	1.55725e+06	2.4365e+06	1.87696e+06	2.77028e+06	2.43948e+06	2.40867e+06	1.92586e+06	2.56666e+06	2.12381e+06	2.2267e+06	2.70088e+06	2.35054e+06	2.06074e+06	2.36531e+06	2.33623e+06	2.13213e+06	1.92468e+06	2.28197e+06	2.00119e+06	1.74988e+06	2.53007e+06	2.29462e+06	2.36188e+06	2.19336e+06	2.18025e+06
7	(R)-(-)-2-Phenylpropionic Acid	Organic acid And Its derivatives	149.1	150.068	[M-H]-	C9H10O2	31295.6	55282	46679.8	43645	40490.1	21471.8	53780.5	68330.1	45814.1	42684.6	40658.9	47841.2	28075.1	53012.4	28133.2	48104.9	45465.4	31971.1	48675.4	39244.5	44447.9	25293.9	35401.5	39177.3	33344.8	35695	39032.7	51322.5	59801.1	36240.9	41870.6	42564.8	68532.5	39678.9	59548	34026.6	24122.9	42125.6	47933.2	55901.7	29222.3	36516.2	29401
8	(R)-(-)-2-phenylglycine	Amino acid and Its metabolites	120.1	137.084	[M-H2O+H]+	C8H11NO	248966	171378	212730	217739	213649	256024	222702	244302	160751	207220	189816	240405	165512	175334	153920	216617	233986	190207	283188	206883	233480	285925	170643	194078	157678	164953	145248	192410	162394	140138	221018	156955	212181	123470	244988	220566	145378	177127	159947	145508	215280	231517	135222
9	(R)-2-Hydroxy-3-phenylpropionic acid	Organic acid And Its derivatives	167	166.063	[M+H]+	C9H10O3	1.15419e+07	1.59252e+07	1.52334e+07	1.63834e+07	12433165	1.35629e+07	1.3473e+07	1.43392e+07	1.27314e+07	1.51764e+07	1.39891e+07	1.20746e+07	1.2464e+07	1.20048e+07	1.41477e+07	1.57677e+07	1.0875e+07	1.39622e+07	1.23415e+07	1.44337e+07	1.344e+07	1.60916e+07	1.47948e+07	1.24102e+07	1.67523e+07	1.30531e+07	1.4211e+07	1.5026e+07	1.52866e+07	1.25762e+07	1.13061e+07	1.62304e+07	1.50824e+07	1.4832e+07	1.64492e+07	1.71109e+07	1.2383e+07	1.58282e+07	1.35543e+07	1.5058e+07	1.55283e+07	1.7128e+07	1.35012e+07
10	(R)-2-Hydroxybutyric acid	Organic acid And Its derivatives	103	104.1	[M-H]-	C4H8O3	994250	1.07006e+06	482653	770871	629134	668636	1.26573e+06	1.60934e+06	963747	837560	970141	278547	484766	1.6984e+06	1.6139e+06	1.12533e+06	951323	1.12692e+06	1.08435e+06	1.1479e+06	1.07422e+06	1.46693e+06	1.09855e+06	1.1522e+06	1.08789e+06	9	1.35323e+06	1.1792e+06	1.18732e+06	1.1596e+06	737955	1.06504e+06	1.07518e+06	1.0255e+06	1.08118e+06	1.36999e+06	1.16398e+06	930238	1.32261e+06	1.10753e+06	1.4177e+06	1.14267e+06	1.23941e+06
11	(S)-Leucic acid	Organic acid And Its derivatives	131	132.079	[M-H]-	C6H12O3	488936	429929	229324	300724	268064	300107	499083	432778	396391	292706	373512	169409	205050	475100	364025	327004	334859	430926	352061	380517	389573	348584	392009	316379	351962	313144	361217	306713	296453	372693	305368	341572	279747	306158	317345	326123	403807	307794	336076	339770	350149	401262	381511
12	(±)15-HETE	FA	319.2	320.235	[M-H]-	C20H32O3	152566	198871	186794	175509	108359	37513.5	73524.9	153233	76943.6	66218.5	122458	27239.8	51075.3	19343.7	26980.5	14253.9	102072	31165.8	19486.2	28371.6	29602	47185.5	55456.4	64050.8	166055	68029.8	5058.54	54215.5	20761.5	27387.8	48896.7	37137.1	72947.6	49314.7	139855	35128.4	22932	21068.8	19309.7	36884	17502.4	37153.1	20384.3
13	1,3-Diaminopropane	Alcohol and amines	75	74.084	[M+H]+	C3H10N2	439032	422685	412250	458741	444774	362064	410008	456947	457682	383554	440523	435180	396520	389253	401693	413774	473394	441193	398727	479609	449997	445457	406077	412920	430795	416465	394151	448028	310095	465243	521905	448920	398169	464293	431792	401297	279298	366721	414799	437111	429846	395130	357067
14	1,3-Dicyclohexylurea	Alcohol and amines	225.2	224.189	[M+H]+	C13H24N2O	100288	113153	92039.4	101800	87050.3	120317	79065.5	122582	87449.4	105837	102089	110556	117035	113771	109479	87636.6	119345	120651	112748	100252	117102	128554	94744	111421	114359	95301.1	104884	108860	96982.7	102476	104892	107596	115735	117150	123012	100725	104898	96584.7	118420	102099	92305.7	127103	129510
15	1,3-Dimethylurea	Others	89.1	88.0637	[M+H]+	C3H8N2O	142999	37235	155076	45056.5	18997	57474.1	117436	136203	96461.7	66689.8	83625.5	49622.4	28197.6	62988.1	31396.7	89879.3	104037	51702.3	65285.3	63136.3	32708.9	65816	70145.1	169604	71135.8	121562	54549.9	102477	55127.8	111538	94629.3	140247	84660.3	57172.7	116310	81213.8	112035	118631	62481.8	48127.3	98577.4	95791.3	74344.4
16	1,5-Diaminopentane	Alcohol and amines	103	102.116	[M+H]+	C5H14N2	277286	193829	289855	215750	257374	281922	245847	263441	294350	298116	316608	236615	371816	213781	300180	341887	432361	304060	195582	305078	230715	232281	239218	241314	355728	178152	274489	190681	272067	336277	308147	384520	270426	178453	202110	317804	375063	329801	273772	230505	216403	228395	235286
17	1,7-Dimethylxanthine	Nucleotide And Its metabolites	179.1	180.065	[M-H]-	C7H8N4O2	22489.5	33192.8	22423	21658.2	20795.7	25814	23956.8	28453.9	19493.3	25145.3	23209.9	18609.7	15032.5	26689.3	21951.6	21666.7	18200.4	20763.1	17625.2	30875.1	21054.1	14258	18196.3	29250.1	17924.6	31486.5	19875	20922.9	22121	24336.5	20809.5	21861.2	18505.3	24282.6	28779.9	30557.3	18147	27918.8	19942.6	21226.4	24950.7	25626.9	16120.2
18	1-Aminopentadecane	Organic acid And Its derivatives	228.3	227.261	[M+H]+	C15H33N	98208.9	118503	95756.8	99126.2	161925	93925.2	119222	61028.8	131307	66038.9	170776	85451.9	69646.2	97601.7	86176.8	68605.8	73375	85219.8	81431.2	75475.9	49476.7	52860.2	78172.1	91401.5	65338.1	88304.1	105158	122284	133727	84165.5	83800.5	111944	78928.5	73825.7	160291	132143	66328.9	81828	106883	133183	93021	108186	100549
19	1-Aziridineethanol	Alcohol and amines	88.1	87.0684	[M+H]+	C4H9NO	115555	110122	81787.5	90224.1	138459	116477	134306	92812.3	75164.1	96321.3	108598	99193.4	115636	107231	106522	83948.8	56822.4	129978	100618	106902	107765	70026.4	117219	91105	111403	84675.1	92748.9	115715	110451	95618.5	94577.5	72251	93060.4	93782.2	93288.8	74468.5	82149	75858	84719.2	89833.5	94343.8	97622.6	110445
20	1-Deoxyvaleric acid	Organic acid And Its derivatives	235.2	234.162	[M+H]+	C15H22O2	703896	657499	805544	698731	691487	702651	703724	728660	664381	698290	750598	621934	686167	690535	595479	658049	562809	629150	724948	575949	611892	720564	645497	623284	773405	730327	713228	692869	640077	593171	712000	668909	785424	683191	735123	641675	689163	620576	639209	680445	672511	704680	724353
21	1-Hydroxylamino-2-phenylethane	Benzene and substituted derivatives	120.1	137	[M-H2O+H]+	C8H11NO	248966	171378	212730	217739	213649	256024	222702	244302	160751	207220	189816	240405	165512	175334	153920	216617	233986	190207	283188	206883	233480	285925	170643	194078	157678	164953	145248	192410	162394	140138	221018	156955	212181	123470	244988	220566	145378	177127	159947	145508	215280	231517	135222
22	1-Methyladenine	Nucleotide And Its metabolites	150	149.07	[M+H]+	C6H7N5	9	56353.8	12819.1	20790.3	6260.12	11917.6	13528.9	11898.5	29091.9	28553.4	14397.3	27626	12439.2	13180.9	38897.9	26633.3	14783.2	10225.8	26123.7	14565.5	17966.3	6638.18	16867.5	8404.38	21188.5	20808.5	14996.8	23172.3	41553.9	9	11843.3	9	25375.5	15760.4	18833.7	2161.12	28413.7	14248.6	56278.3	15033.6	5600.85	18515.8	39274.5
23	1-Methyladenosine	Nucleotide And Its metabolites	282.1	281.112	[M+H]+	C11H15N5O4	146093	87581.9	93583	115758	59842.6	86163.9	136667	120993	112347	70991.4	119090	59069.8	75209.4	217496	98545.2	143220	79970.3	99820.9	165543	119730	131406	33340	148225	99765	181927	133407	87075.1	161367	103518	182611	126565	222850	117174	181019	70786.7	175603	121672	164308	186775	108349	263124	146805	160326
24	1-Naphthylamine	Benzene and substituted derivatives	144.1	143.073	[M+H]+	C10H9N	177263	183981	230371	180509	169602	227776	193702	149388	195404	199158	205191	154932	191979	171638	153360	192389	185675	175945	217070	168468	152582	207695	173378	172538	166395	168316	165109	191743	229578	199141	176890	192325	184376	191100	188804	187649	175646	177686	170301	197663	170960	150193	156024
25	1-O-vanillyl-β-D-glucose	Benzene and substituted derivatives	329.1	330.095	[M-H]-	C14H18O9	31269.7	30432.2	50648.9	37200.1	45873.4	45770.1	26607.2	32275.3	46723.6	42372.5	32015.6	56991.6	26565.2	41572	38014	50496.6	50549.7	49694.8	40467.4	39307.6	43550.8	29605.3	45752	34126.6	35573.1	26195.9	46275.5	38299.7	40189.9	40406.8	31072.3	39859.1	34821.4	41160.9	43139.9	38084.2	35085.5	46079.1	39670.6	36041	41731.9	24400.5	29774.9
26	1-acetylindole	Heterocyclic compounds	160.1	159.068	[M+H]+	C10H9NO	172770	184265	271579	212738	210113	131772	99059.4	102098	209114	245551	161385	164284	244645	153837	159385	161671	195683	137934	193633	118637	102159	137271	133029	113694	152155	200176	136363	209631	198785	165199	201843	171019	157771	212475	190088	158156	144867	143432	136588	146193	112660	156049	138049
27	10-Hydroxystearic Acid	FA	299.3	300.266	[M-H]-	C18H36O3	51461.3	49309.8	54208.1	52915.7	64248.4	56177.9	52531.7	44564.7	59797.7	52356.6	52075.7	44496.9	42950.6	49628.3	40835.7	29889.1	45592.8	47671.9	34814.8	44378.4	37896.3	39875.1	40556.9	46908.9	46622.1	38711.9	41979.7	49908.1	49328.4	33999.6	44515.4	35835.3	37576.7	39205.4	48271.6	40104.3	37668.6	40304.6	29996.3	45775.1	43020.1	49910.2	40910.2
28	11,12-EET	FA	319.2	320.235	[M-H]-	C20H32O3	30754.9	24238.6	27831.4	25449.7	11041.1	4653.73	11110.5	22780	15527.7	21116.3	19255	15596	9097.86	9897.11	13771.9	4763.46	13351.7	7472.69	13595.2	21222.8	9277.37	6503.74	10072.9	3393.71	12151.7	11029.4	1429.49	6204.41	6265.5	9359.49	13016.9	11364.6	13692.5	2528.59	8457.03	6137.03	50399.1	7328.71	4873.6	6963.26	5115.07	13294.6	10183.1
29	11β-Hydroxyprogesterone	Hormones and hormone related compounds	331.2	330.219	[M+H]+	C21H30O3	12675.6	14915.2	6003.29	8222.34	11375.5	10100.9	13462.8	20006.8	10849.4	7921.04	10602.3	11288.6	9633.17	6780.35	9504.54	10964.7	8769.56	6498.76	11280.8	7191.37	10430.2	7960.78	13423.9	6294.71	11493.6	13382.7	11863	13839.1	10958.3	4554.64	5700.78	9301.76	10534	18313.4	8466.06	15369.1	8100.5	5777.97	8917.38	11310.2	8461.08	14644.8	9983.12
30	13(R)-HODE	FA	295.2	296.235	[M-H]-	C18H32O3	1.30087e+06	2.68424e+06	1.82035e+06	1.76363e+06	1.00277e+06	619296	805967	1.29386e+06	892043	595098	829788	685457	834425	650726	451138	484159	769589	433313	544741	525640	563491	1.25022e+06	1.8562e+06	3.86325e+06	6.12553e+06	1.72613e+06	236559	1.87126e+06	834435	1.53017e+06	1.49081e+06	1.05823e+06	824381	1.56494e+06	2.92617e+06	990201	660005	1.10002e+06	1.54187e+06	1.90888e+06	1.22162e+06	1.29845e+06	804204
31	13(S)-HOTrE(γ)	FA	293.2	294.219	[M-H]-	C18H30O3	111695	136352	90219	114167	109624	116684	88456.7	150547	102743	127954	168409	94665.5	170622	118449	104386	123537	106042	191802	109717	89591.3	109226	79956.8	151265	132570	89215	114338	146206	131769	156037	97336.1	91914.3	88249.7	88676.1	130668	115333	84707.8	91957.2	131480	108779	128924	136456	168500	141896
32	13-HOTrE	FA	293.2	294.1	[M-H]-	C18H30O3	18991.6	40291.3	40244.5	43644	29700.2	10514.8	19537.9	27763	10351.7	19855.8	12939.5	14432.7	9668.84	15928.5	6891.98	21604.2	15558.6	22458.6	8915.66	11724.7	17855	19630.8	29139.6	170213	137708	34359.5	5010.35	30747.7	18698.2	32250.3	19673.8	19298.5	17191.2	20033.1	24676.3	10229.2	15637.3	24105	15777.2	23276.8	36494.8	16202.8	11285.2
33	13-oxoODE	FA	293.2	294.219	[M-H]-	C18H30O3	129799	268956	128230	131882	74247.6	48094.7	35147.7	43844.4	66522.7	46751.9	65639.1	59429.5	35163.2	45513.3	15370.2	30411	22806	17335.5	27972.5	29217	40412.4	87616.6	95997.2	205698	220885	102586	13604.4	108187	38510.3	103157	83078.9	66854.6	57990.1	92740	187076	72041	25898.6	69803.7	72742.7	138894	91641.8	87586.5	46816.7
34	15(S)-HETrE	FA	321.2	322.251	[M-H]-	C20H34O3	58542.9	84349.7	92964.5	143645	36914.4	24037.5	15630.7	60515	25473.4	9784.45	37081.3	11648.9	11051.6	14122.5	9243.51	5884.68	41375.4	14215.1	16743.8	10574	12825.3	20578.7	24146	64687.9	123993	47825.6	6207.7	72293.1	25970	12227.2	24502.4	28304.5	33645.7	45489.9	53485.6	17243.7	6214.55	28171.6	15425.8	25042.1	16587.9	29062.1	11708.6
35	15-oxoETE	FA	317.2	318.219	[M-H]-	C20H30O3	61649.2	117052	63645.2	66334.3	55171	16544.3	22097.9	37672.8	41077.9	21942	48556.5	9216.49	11602.5	6065.73	9302.63	3433.99	33667.6	5564.18	7351.96	13468.9	9973.91	21951.2	20747.2	18060.8	41613	34997.9	2301.18	29797.1	12410.4	14435.5	22617.3	15445	45144.9	18229.1	61201.3	11757.5	6028.07	16318.9	8436.13	20902.9	10875.9	20249.2	9905.77
36	17(18)-EpETE	FA	317.2	318.219	[M-H]-	C20H30O3	29682.1	49293.8	38069.5	38810.8	17615	14652.5	14169.5	19687.9	17709.1	12966.4	19312.2	12656.3	11257.8	18570.4	13837.3	7944.31	15451	10159.7	11983.9	12147.3	15453.8	26592.7	39515.7	80769.2	114044	32865.6	5670.1	37364.9	18341.1	26858.9	36630.1	25414.4	18374.5	28105.9	54659.9	21745.3	16836.4	28659.3	33356.4	39217.5	23459.9	25058.5	19112.2
37	17a-Estradiol	Hormones and hormone related compounds	273.2	272.178	[M+H]+	C18H24O2	9	9	9	9	9	9	9	9	9	9	9	9	9	9	9	9	9	9	9	9	9	54461.6	46973.1	47515.3	9	67195.8	70052.7	9	68615.1	9	9	9	59605.9	9	63304.3	47898.9	69611.4	69634.3	65067.5	9	55045.8	63775.1	62425.4
38	17α-Hydroxyprogesterone	Hormones and hormone related compounds	331.227	330.219	[M+H]+	C21H30O3	12675.6	14915.2	6003.29	8222.34	11375.5	10100.9	13462.8	20006.8	10849.4	7921.04	10602.3	11288.6	9633.17	6780.35	9504.54	10964.7	8769.56	6498.76	11280.8	7191.37	10430.2	7960.78	13423.9	6294.71	11493.6	13382.7	11863	13839.1	10958.3	4554.64	5700.78	9301.76	10534	18313.4	8466.06	15369.1	8100.5	5777.97	8917.38	11310.2	8461.08	14644.8	9983.12
39	17β-Estradiol	Hormones and hormone related compounds	273.2	272.178	[M+H]+	C18H24O2	9	9	9	9	9	9	9	9	9	9	9	9	9	9	9	9	9	9	9	9	9	54461.6	46973.1	47515.3	9	67195.8	70052.7	9	68615.1	9	9	9	59605.9	9	63304.3	47898.9	69611.4	69634.3	65067.5	9	55045.8	63775.1	62425.4
40	2',4'-Dihydroxyacetophenone	Benzene and substituted derivatives	151	152.047	[M-H]-	C8H8O3	334048	307770	414104	297250	348308	244840	135911	148742	405624	296356	256723	129625	83346.1	196783	141873	168689	287677	187501	289576	204902	115761	204550	136531	189067	175073	140248	203748	242644	193046	239997	271284	247662	233639	228446	293941	181471	169281	385785	221508	217012	195855	151499	140174
41	2'-Deoxycytidine-5'-Diphosphate	Nucleotide And Its metabolites	388.2	387.023	[M+H]+	C9H15N3O10P2	32225.2	44249.3	91608.3	65558.4	84227.3	56724.5	70034.2	75497.6	58739.1	51007	68649.8	56681.2	64719.3	100526	48133	58350.8	74198.9	39400.5	52296.6	37553.3	78920.7	47452.1	28930	62739.2	57623.6	84855.5	55704.6	43131.2	63798.1	75013.2	62139.2	51073.1	34651.4	56808.8	29843.7	61613.9	39224.8	89840.5	69379.7	52454.6	67414.7	64722.4	44838.7
42	2'-Hydroxy-5'-methylacetophenone	Benzene and substituted derivatives	151.1	150.068	[M+H]+	C9H10O2	624637	294568	366658	521784	274963	325434	331271	235638	580510	445449	549695	214452	256629	291072	259191	388616	404207	376570	449252	358976	354940	365154	347139	336498	418808	414141	328239	515898	451655	485268	478399	374900	491717	537481	431657	392160	299679	436025	358803	446005	323671	368411	329328
43	2,2'-Methylenediphenol	Others	201.1	200.084	[M+H]+	C13H12O2	146880	113794	137917	166706	172169	148324	117597	141735	138241	114073	192407	76226.6	184680	250726	175687	241876	126988	116308	91619.1	114045	113585	195185	207928	248528	176989	331641	175159	214031	138532	198500	163274	148190	187375	166752	113429	150055	165191	112041	171099	139203	168851	204727	117388
44	2,2-Dimethylglutaric acid	Organic acid And Its derivatives	159.1	160.17	[M-H]-	C7H12O4	668695	689180	502210	689398	309236	542142	591404	504967	485298	455294	450509	479122	430828	452210	387577	327105	449890	318577	470118	474179	418080	318501	264711	376446	354237	376082	397273	413697	417531	424101	452725	384695	486961	403221	408225	409789	379073	513809	428786	422786	429646	330566	463279
45	2,2-Dimethylpentanoic acid	Organic acid And Its derivatives	129.1	130.099	[M-H]-	C7H14O2	134639	134609	157602	118388	125974	147358	160882	170013	129825	175792	158949	143412	138607	142983	135878	139809	156401	164776	140369	124429	128791	146749	178990	157132	151650	185931	138357	156476	140453	141358	120862	122886	138620	165191	147057	152973	135068	133385	163996	111555	183285	150121	130364
46	2,4-Dihydroxy-6-pentylbenzoic acid	Organic acid And Its derivatives	223.1	224.105	[M-H]-	C12H16O4	70541.3	78899.1	45526.6	85233.6	86019.5	53543.4	66070.1	58642.6	52445.8	97695.6	58559	74251.7	57620.1	73414.8	72463.5	46917	81658.3	76395.6	48932.9	53367.9	94380.9	70537.8	71474.4	112787	107730	105216	91454.1	54625.9	80061.3	104682	67540.8	55135.5	59797.1	77052.1	96553.5	89311.1	101172	88059.4	72125.9	67632.9	69371.1	96049.2	60316.8
47	2,4-Quinolinediol	Heterocyclic compounds	160	161.048	[M-H]-	C9H7NO2	895897	846917	960256	989138	924583	947836	944692	851308	979515	1.01553e+06	858533	961766	800296	895905	959736	1.00571e+06	980241	967769	976075	887239	956236	991754	951404	948983	928452	927974	1.05923e+06	1.00137e+06	915766	1.0087e+06	956803	1.01718e+06	1.03305e+06	1.03301e+06	944456	1.01474e+06	941433	966868	986583	985370	956684	1.00781e+06	986697
48	2,5-Dihydroxybenzaldehyde	Benzene and substituted derivatives	137	138.032	[M-H]-	C7H6O3	10584	2041.09	6358.37	8857.12	5509.33	3604.26	8129.21	10075	5042.63	4780.02	3808.89	5008.41	1222.51	10416.9	2781.33	3106.96	2006.67	17346.7	2013.58	3523.14	1689.58	4407.82	9408.73	4881.04	1531.63	5032.51	3336.99	9109.89	5117.31	5013.65	3403.2	1755.31	7310.34	9	7016.16	9608.43	4164.44	7015.41	4199.81	5303.78	4722.29	7636.22	2372.93
49	2,5-Dihydroxybenzoic acid	Benzene and substituted derivatives	153.1	152.047	[M+H]+	C8H8O3	130745	135895	85143.2	103796	133113	111002	118070	80916.7	108919	94983.2	154046	78282.6	84007.5	124095	52974.9	84615.1	92713.6	91684.1	95547.6	108065	102451	72281.2	115725	95409	85208.6	82196.6	75772.4	133502	69375.1	63515.7	92400.6	104322	174121	152239	77773.5	104212	80014.8	109655	86649.4	76361.1	105346	137117	136138
50	2,5-Furandicarboxylicacid	Organic acid And Its derivatives	155	156.006	[M-H]-	C6H4O5	80477.3	85717.9	101380	78344.9	71105.5	74592.8	86022.9	109313	70350.8	83046	87845.5	111418	73203.6	79350.6	110380	88705.1	73798.3	68215	86541.9	71596.5	89898.3	94453.8	81760.3	100369	112889	85304.9	107033	140909	73409.9	73749.7	79724.2	59983.4	128507	122302	128999	67506.8	113726	83443.5	89361.4	123530	90609.2	79236.3	114493
51	2,6-Di-tert-butyl-4-(hydroxymethyl)phenol	Benzene and substituted derivatives	235.2	236.178	[M-H]-	C15H24O2	338761	327293	353561	335168	319693	305700	321297	311358	315017	343239	327653	345710	328848	334246	355434	379708	333183	376796	382851	367031	384071	331977	347597	386854	355514	392048	359557	366658	394924	380655	384940	389829	406536	418379	432436	439650	431975	477290	436046	452511	418097	445744	435445
52	2,6-Diamino-5-hydroxyhexanoic acid	Amino acid and Its metabolites	163.1	162.1	[M+H]+	C6H14N2O3	24810.6	32118.7	25446	24585.4	36275.5	34898.7	21137.7	13704.8	29431.3	17645.9	40510.7	40722.1	44394.8	16216.7	20581.2	20697.9	9446.29	17989	33809.9	24403.8	27171.6	9886.08	4858.89	22903.8	36636.4	9	30201.7	6036.18	31937.9	21743.5	29998.5	36775.8	12396	20426.3	33414.1	14642.5	24029.7	19879.3	27768.5	40752.4	14834	11195.3	25959.1
53	2,6-Pyridinedicarboxylic acid	Heterocyclic compounds	168	167.022	[M+H]+	C7H5NO4	2.0165e+06	2.27408e+06	2.97716e+06	2.98529e+06	2.85007e+06	2.33004e+06	2.61968e+06	2.45159e+06	3.00171e+06	2.49981e+06	2.02284e+06	2.27919e+06	2.1249e+06	2.09562e+06	2.29449e+06	2.6082e+06	3.03585e+06	2.65443e+06	2.43493e+06	2.64689e+06	2.39226e+06	2.29071e+06	1.95723e+06	2.75333e+06	2.41773e+06	2.3039e+06	2.96889e+06	2.51634e+06	2.53531e+06	2.01046e+06	2.40136e+06	2.66449e+06	2.9918e+06	2.40756e+06	2.72234e+06	2.39435e+06	2.35993e+06	2.69038e+06	2.34518e+06	2.30639e+06	2.06058e+06	2.39616e+06	2.38908e+06
54	2-(4-Hydroxyphenyl)ethanol	Benzene and substituted derivatives	137.1	138.068	[M-H]-	C8H10O2	453723	380701	409835	362776	395524	435315	410666	469357	440373	407231	455506	376206	416023	434543	347645	301610	406426	362597	342712	308990	297062	430108	465822	366882	475774	437681	378819	362640	394626	417841	426458	418549	401307	453862	309047	439731	437172	306257	433816	312864	412538	432965	455462
55	2-(Acetylamino)-2-deoxy-A-D-glucopyranose	Alcohol and amines	220.1	221.09	[M-H]-	C8H15NO6	20917.9	28657.7	26615.8	26550.2	25796.8	30399.1	27664.4	33879.4	27834.6	32060.4	32733.2	50506.6	45548.5	47785.1	33979.6	55469.3	43407.2	41109.8	39161.7	37349.5	35577.5	35595.9	35484.3	35719.7	29758	21712.3	33780.7	22551.1	35322.2	33059.4	24506.1	39561.9	28049.6	33536.5	38775.8	31696.8	31639.1	25755.2	39431.6	30663.7	42837.3	28436.3	30942.9
56	2-Amino-2-deoxymannose	Alcohol and amines	180.1	179.079	[M+H]+	C6H13NO5	21506.2	31629.6	49456.8	42390.1	55329.9	39739.4	39402.2	48347.8	35865.5	49051.7	22819.6	30862.2	37103.4	58482.5	41701.4	51068.1	49344.8	49630.5	54648.1	48504.9	60526.2	35819.1	31110.4	39565.4	54747.8	37254.1	44100.5	44357	69478.7	49215.2	40883.5	37245.2	38497.8	54459.5	55692	59155.7	37139.6	46865	53206.7	62203.2	34087	45984	36210.1
57	2-Amino-2-methyl-1,3-propanediol	Alcohol and amines	106.1	105.078	[M+H]+	C4H11NO2	143402	126935	141316	140583	151408	145983	121222	134788	104200	230074	164459	88930.1	168375	186911	109806	136751	143058	152231	147266	166697	112871	155051	198211	124957	114075	163664	125473	142304	170920	199781	119319	156358	204039	110601	144617	115725	75577	140119	161203	137724	181891	147704	161653
58	2-Amino-3-phosphonopropionic acid	Organic acid And Its derivatives	170	169.014	[M+H]+	C3H8NO5P	144820	143861	154994	150559	111526	103214	133645	87485.8	116943	122956	149589	132115	97529.7	120901	159135	94820.5	118889	114825	114254	127793	130993	119084	162856	145519	135935	136536	128682	141659	97922.7	151684	148444	89220.1	111040	63121.9	119935	111752	91947.5	108003	92973.8	128184	152632	160333	40221.1
59	2-Amino-5-methyl-4-phenylthiazole	Benzene and substituted derivatives	191.1	190.056	[M+H]+	C10H10N2S	68248.6	74208.5	71567.8	72225.1	38832.7	85941.9	58492	58027	71085.9	88028.8	69454.5	57266.4	34065.3	13578.6	76733.2	82652.1	17431.6	27129.3	25109	88922.4	25643.7	57310.1	62271.4	23931.5	78500.5	74352.1	35351.9	81037.9	67890.1	75676.1	53832.9	73051.1	43095.2	60512.1	86217.7	73077	84861.9	24401.5	76822.5	63647.3	84501.6	82390.2	71241.6
60	2-Amino-5-nitrobenzoic acid	Benzene and substituted derivatives	181	182.033	[M-H]-	C7H6N2O4	489260	456851	422326	424681	492204	446309	545859	361409	546806	606192	434884	494291	441186	552062	486834	401990	548847	480341	371713	404155	428726	419079	469115	462047	591812	591886	534200	530122	564283	542377	716749	578652	516185	664911	422566	452734	575399	490267	513186	657260	707686	532242	457053
61	2-Aminoethanesulfonic Acid	Organic acid And Its derivatives	126	125.015	[M+H]+	C2H7NO3S	63235.4	85285.1	59220.2	75792.4	124931	77371.8	129640	80450.1	99316.1	75456.9	88449.9	77548.7	59742.9	47568.1	57888.4	146686	86689.8	72634.3	78594.9	70848.1	86977.4	110307	36538.4	76819.5	83135.1	84570.9	92754	121959	72886.5	100356	100446	90513.9	35893.3	51302.9	91523	94782.8	77290.2	62998.2	94613.2	52316.6	83167.9	70939	87437.1
62	2-Aminoisobutyric Acid	Amino acid and Its metabolites	104.1	103.063	[M+H]+	C4H9NO2	43148.5	44314.6	30270.5	38058.4	33619.8	46894.8	37136.1	46204.4	35417.9	61073.2	53669.9	42068.8	18384.8	38573.9	47412.4	38759	47606.3	62013.6	29838.3	30648.4	70484.8	30720.8	26229.4	22915.2	12593.8	9160.05	33923.3	47498.1	46091	23955.9	13570.7	33966.5	51648.5	23762.1	34476.2	31580.6	50379.6	38074.3	34782.6	45494.9	31313.5	31967.8	52897.7
63	2-Butyl-3-(4-hydroxybenzoyl)benzofuran	Benzene and substituted derivatives	295.1	294.126	[M+H]+	C19H18O3	176543	157082	211586	194144	160485	169826	181013	162650	188553	170144	194166	174324	210856	186476	190455	171437	171374	191260	165002	189921	189549	224798	193091	166429	202872	158224	183813	200775	147488	184932	178291	189577	194299	158412	211894	192928	148302	171840	168988	169103	152794	190738	179698
64	2-Deoxyribose 1-Phosphate	Carbohydrates and Its metabolites	213	214.024	[M-H]-	C5H11O7P	1.77243e+06	1.49065e+06	1.16891e+06	1.71204e+06	1.26508e+06	1.50197e+06	1.7849e+06	1.24888e+06	1.67906e+06	1.26694e+06	1.6396e+06	1.98046e+06	1.56561e+06	1.43853e+06	1.43175e+06	1.48402e+06	1.11776e+06	1.74072e+06	1.52241e+06	1.35488e+06	1.3839e+06	1.46472e+06	1.81092e+06	1.8284e+06	1.73187e+06	1.57431e+06	1.56779e+06	1.51314e+06	1.52665e+06	1.33294e+06	1.62458e+06	1.41725e+06	1.24247e+06	1.59556e+06	1.57286e+06	1.38269e+06	1.80699e+06	1.67915e+06	1.68739e+06	1.6031e+06	1.79999e+06	1.35622e+06	1.81618e+06
65	2-Furoic acid	Organic acid And Its derivatives	111	112.016	[M-H]-	C5H4O3	246435	253326	203042	272345	238318	230627	268812	270179	258784	246380	316844	116002	215205	297389	270436	273335	268536	243186	321996	303413	255959	326291	236222	271395	235301	319478	268394	263590	255818	294199	278656	314731	258177	300437	313030	293814	266978	289890	265018	283184	259830	281200	303359
66	2-Hydroxy-2-Methyl Butyric acid	Organic acid And Its derivatives	117	118.063	[M-H]-	C5H10O3	584501	575201	304775	445444	356684	455284	670581	872039	626785	367526	680350	183768	195730	680853	718914	501120	435732	696626	434698	558424	709064	644853	678494	657269	668309	416034	699405	420203	474199	511245	497936	557419	563541	531615	401157	597282	693533	458628	624053	544689	712837	587475	672785
67	2-Hydroxy-3-Methyl Butanoic Acid	Organic acid And Its derivatives	117.1	118.063	[M-H]-	C5H10O3	524470	572424	234151	439947	318380	304394	819850	684199	486245	311881	597711	127067	208766	645415	617917	452613	408269	722756	567458	443310	629631	445511	665575	602331	559181	400863	570105	453664	358785	462566	440037	501211	419045	485251	464395	444887	566955	417578	572383	499083	612431	630527	612447
68	2-Hydroxybutanoic Acid	Organic acid And Its derivatives	103	104.047	[M-H]-	C4H8O3	319758	371061	268076	302245	369984	394674	418689	489391	460109	356368	467467	134900	196412	393200	450427	340024	369700	426050	396858	570969	387194	400693	394118	369539	423769	298212	436574	440903	435501	382186	347410	394868	514333	383259	381384	426598	409101	450857	432079	427738	377976	387019	436276
69	2-Hydroxycaprylic acid	Organic acid And Its derivatives	159	160.11	[M-H]-	C8H16O3	124401	114008	126683	101290	116891	94886.2	96777.9	119950	118506	99106.1	115859	77906.5	101287	102188	85806.1	100149	96527.8	127582	108662	94925.8	116020	108086	92949.3	127787	89604.3	109943	86304.9	96235	98683	106942	87453.2	109916	91185.2	88899.9	111204	99735.7	105567	93182.5	98805.8	91022.4	115185	112737	96188
70	2-Hydroxyhexanoic acid	Organic acid And Its derivatives	131.1	132.079	[M-H]-	C6H12O3	488936	429929	229324	300724	268064	300107	499083	432778	396391	292706	373512	169409	205050	475100	364025	327004	334859	430926	352061	380517	389573	348584	392009	316379	351962	313144	361217	306713	296453	372693	305368	341572	279747	306158	317345	326123	403807	307794	336076	339770	350149	401262	381511
71	2-Hydroxyisocaproic Acid	Organic acid And Its derivatives	131.1	132.079	[M-H]-	C6H12O3	488936	429929	229324	300724	268064	300107	499083	432778	396391	292706	373512	169409	205050	475100	364025	327004	334859	430926	352061	380517	389573	348584	392009	316379	351962	313144	361217	306713	296453	372693	305368	341572	279747	306158	317345	326123	403807	307794	336076	339770	350149	401262	381511
72	2-Indanone oxime	Benzene and substituted derivatives	148.1	147.068	[M+H]+	C9H9NO	393978	55722.5	103082	557290	158462	207304	415435	819990	438953	289907	287771	1.83815e+06	974547	483763	373540	483008	15739.4	359335	409983	270257	670125	510049	554223	510762	349376	571139	402816	468452	141401	279370	610211	424427	294315	550963	540594	364157	326529	80805.4	329565	623261	353487	757275	586905
73	2-Mercaptobenzothiazole	Heterocyclic compounds	168	166.986	[M+H]+	C7H5NS2	7280.35	23735	27919.8	17202.2	22686.3	12819.6	17949.9	32565.8	20698.2	17578.9	31611.2	13690.5	13084.6	22160.1	11248.6	17394.8	21770.5	16359.7	22790.9	11270.9	24859.2	17025.3	18570.9	14312.2	15923	18681.5	9844.85	21802.7	11661.8	16899.4	14372.4	19922	17841.9	13552.1	19003.8	24026.1	25605.1	16073.9	12612.7	14461.5	13747.4	20560	10988.8
74	2-Methyl-1-Pyrroline	Heterocyclic compounds	84.1	83.0735	[M+H]+	C5H9N	212306	425894	266097	242689	336009	268181	231655	291632	255129	288531	75591	274736	294785	286544	262596	316952	317140	322234	234883	354180	401463	294894	279658	336936	250678	284172	302619	363017	273783	357114	278689	58821.8	299726	298009	315069	350091	242597	311013	325122	259032	365432	213787	422731
75	2-Methyl-d-erythritol 2,4-cyclodiphosphate	Carbohydrates and Its metabolites	277	277.996	[M-H]-	C5H12O9P2	2.5871e+06	2.72867e+06	2.85204e+06	2.67478e+06	2.90077e+06	2.71791e+06	3.23988e+06	3.07971e+06	2.86478e+06	3.39936e+06	3.18936e+06	2.93805e+06	2.69358e+06	2.75389e+06	3.01492e+06	3.36374e+06	2.55757e+06	3.50973e+06	3.43729e+06	3.02449e+06	3.19645e+06	3.17976e+06	2.75898e+06	2.93038e+06	3.70256e+06	3.43484e+06	2.95434e+06	3.46465e+06	3.05819e+06	2.91938e+06	3.36252e+06	3.54028e+06	2.61423e+06	2.74088e+06	3.64423e+06	3.00847e+06	3.22827e+06	3.33672e+06	3.54902e+06	3.16376e+06	3.36969e+06	3.22973e+06	2.7971e+06
76	2-Methylglutaric Acid	Organic acid And Its derivatives	145	146.058	[M-H]-	C6H10O4	1.45997e+06	1.48031e+06	761713	1.54349e+06	1.94302e+06	1.59653e+06	2.07591e+06	1.80931e+06	1.47577e+06	733833	1.03851e+06	659244	872079	1.29443e+06	849755	784910	749420	696123	700429	815941	724450	689138	1.09173e+06	680716	804150	1.03465e+06	940085	570556	824291	1.18161e+06	761455	788670	1.12319e+06	713193	877536	939755	1.25853e+06	716891	736867	883360	673549	826495	943650
77	2-Methylguanosine	Nucleotide And Its metabolites	296.1	297.107	[M-H]-	C11H15N5O5	107436	84093	47030.7	61371.6	42895	129993	191971	132403	101799	42701.1	164160	17244.5	51991.4	240935	140673	159404	106793	179349	140153	154706	170722	182308	206548	145378	179591	106364	150709	162896	108374	148332	176748	181554	151943	242998	82689.7	207208	177523	195246	303353	189409	199743	286003	191968
78	2-Methylhexanoic acid	Organic acid And Its derivatives	129.1	130.099	[M-H]-	C7H14O2	134639	134609	157602	118388	125974	147358	160882	170013	129825	175792	158949	143412	138607	142983	135878	139809	156401	164776	140369	124429	128791	146749	178990	157132	151650	185931	138357	156476	140453	141358	120862	122886	138620	165191	147057	152973	135068	133385	163996	111555	183285	150121	130364
79	2-Methylhippuric acid	Amino acid and Its metabolites	192.1	193.074	[M-H]-	C10H11NO3	13792.5	14037.5	18898.4	20680.7	20026.9	23855.7	25825.1	39618.8	28001.7	21968.8	14945	23271.6	35671.7	21185	33276.3	16470.6	13733.3	27201.9	14921.1	16473.3	35509.5	17193.3	26312.7	24866.5	37392.9	18524.1	16220.9	8178.14	19488	22458.6	18379.8	18592.5	21309.3	23702.9	18010.3	17302.3	28354.7	16645.7	34593.3	20862.2	28334.3	25854.9	26929.9
80	2-Methyllactic acid	Organic acid And Its derivatives	103	104.1	[M-H]-	C4H8O3	994250	1.07006e+06	482653	770871	629134	668636	1.26573e+06	1.60934e+06	963747	837560	970141	278547	484766	1.6984e+06	1.6139e+06	1.12533e+06	951323	1.12692e+06	1.08435e+06	1.1479e+06	1.07422e+06	1.46693e+06	1.09855e+06	1.1522e+06	1.08789e+06	9	1.35323e+06	1.1792e+06	1.18732e+06	1.1596e+06	737955	1.06504e+06	1.07518e+06	1.0255e+06	1.08118e+06	1.36999e+06	1.16398e+06	930238	1.32261e+06	1.10753e+06	1.4177e+06	1.14267e+06	1.23941e+06
81	2-Methylsuccinic Acid	Organic acid And Its derivatives	131	132.042	[M-H]-	C5H8O4	80904.8	53464.2	94841.9	88246.5	75628.8	49513.8	48601.4	83999.1	80956.3	83057	68049.8	56329.6	76863.1	93872.2	75183.5	66271.8	72183.6	61859.2	48427.5	75765.8	100640	44195	61647.3	74707.5	75283.8	74250.6	53533.5	63323.8	84665.6	96429.2	69614.6	93639.5	66877.8	77247.6	91004.3	71013.7	88836.8	77995.6	88934.5	75145.8	63626.4	46156.1	64419.4
82	2-Naphthalenesulfonic acid	Benzene and substituted derivatives	207	208.019	[M-H]-	C10H8O3S	872873	765501	723617	536043	714447	525759	553969	493505	396933	597487	460120	630866	1.01786e+06	779794	444923	448679	587745	799884	462190	785960	489429	440388	537827	811656	429673	637875	688579	648676	756804	505342	449344	815979	304243	666777	445650	533192	459534	777415	700352	559369	706466	495839	348124
83	2-Naphthoic acid	Organic acid And Its derivatives	171	172.052	[M-H]-	C11H8O2	401806	434433	471855	295826	375504	446782	1.03313e+06	315117	537637	329332	363931	962074	1.31715e+06	669507	1.21758e+06	503254	503010	734588	534679	515054	688717	392896	270119	584080	309234	462932	662065	544537	501100	500571	361057	463431	421969	462950	599511	499501	1.3448e+06	444915	1.12366e+06	509845	630757	440763	1.22083e+06
84	2-Naphthoxyacetic acid	Benzene and substituted derivatives	203.1	202.063	[M+H]+	C12H10O3	41203.4	40208.5	42303.1	38442.8	34695.5	27618.2	40190.2	45647.1	38243.6	50066.1	43239	38806.3	40206.8	42387.8	26350.8	35678.7	37693	44705.2	32834.1	37463.3	36264.6	37541.5	42681.9	29716.6	42391.1	36353.1	31876.8	39288.4	45512.6	40801.8	25732.5	45811.4	28828	48403.6	37294.2	34916.1	39142	56754.7	51059.9	37978.1	28851.3	40557	25728.8
85	2-O-α-D-glucopyranosyl-L-ascorbic acid	Carbohydrates and Its metabolites	337.1	338.085	[M-H]-	C12H18O11	37365.2	16249.7	41190.4	35742	46582.4	10813.1	52716.4	9291.11	37711	38080.4	47538.7	27828.8	38643.6	38253.4	50016.3	63555.9	34021.1	20446	43708.7	60873.2	58815.3	29739.6	56646.1	51625.6	15349.1	42585.4	54605.3	61291.1	39706	78853.3	49486.1	46349.3	59841.5	71848.9	86465.4	62354.6	72924.7	50788.5	50536.5	67567.2	70079.8	44535.4	77472.5
86	2-Pentyl-3-phenyl-2-propenal	Aldehyde,Ketones,Esters	203.4	202.136	[M+H]+	C14H18O	467715	405707	511313	381005	466976	388545	344202	394620	400458	386727	426510	363424	359807	365767	315686	344320	329440	342168	436694	378615	373929	373740	383934	332107	337870	398424	340812	442043	430764	383638	400045	387791	421551	459613	482114	340693	417344	381161	328546	400777	348746	357817	358403
87	2-Phenylacetamide	Benzene and substituted derivatives	136	135.068	[M+H]+	C8H9NO	46962.2	59492.4	55269.1	51474	25002.4	30702.2	30920.4	29857.7	43643.9	52945.2	58645	11713.3	37707.3	53569.4	65664.3	42851.1	53426.1	25771.5	34192.2	33818.7	20490.3	47931.6	28858.8	44443	30421.9	37050	40426.9	22717.3	37078.3	42122.1	51116.9	66040.8	64957.3	59937.2	44112.2	32462.5	26695.8	88548.8	20064.8	37442.1	32325.5	52193.3	26016
88	2-Phenylbutyric acid	Organic acid And Its derivatives	163.1	164.084	[M-H]-	C10H12O2	1.36214e+08	8.01881e+07	3.99125e+07	6.99756e+07	4.21159e+07	6.87492e+07	1.31821e+08	1.02219e+08	1.22473e+08	5.7e+07	9.74233e+07	8.84505e+07	1.11386e+08	1.24758e+08	7.40793e+07	8.33193e+07	115171402	9.95735e+07	8.22448e+07	8.55282e+07	8.63248e+07	1.03699e+08	9.96469e+07	1.23184e+08	1.23492e+08	1.09357e+08	1.12023e+08	1.08403e+08	1.05213e+08	1.12525e+08	1.20191e+08	9.65961e+07	1.17326e+08	1.01508e+08	1.05165e+08	9.97729e+07	1.46071e+08	1.05522e+08	1.08524e+08	110798341	1.10126e+08	1.38964e+08	1.21021e+08
89	2-Picolinic Acid	Heterocyclic compounds	122	123.032	[M-H]-	C6H5NO2	8.74645e+06	8.96441e+06	1.09955e+07	1.07687e+07	1.07142e+07	8.67232e+06	7.63202e+06	7.78492e+06	8.86748e+06	1.02219e+07	9.69289e+06	8.19026e+06	8.98211e+06	1.0536e+07	8.47419e+06	8.07106e+06	9.57765e+06	8.81759e+06	9.71721e+06	9.55538e+06	9.34148e+06	8.92914e+06	1.06657e+07	1.17656e+07	8.79716e+06	1.22272e+07	1.09076e+07	9.06658e+06	9.00222e+06	9.37547e+06	8.93039e+06	6.95488e+06	9.65082e+06	1.06555e+07	1.00626e+07	9.86807e+06	9.12017e+06	1.01925e+07	7.99685e+06	9.50725e+06	9.64536e+06	1.13668e+07	1.07755e+07
90	2-Pyrrolidinone	Heterocyclic compounds	86.1	85.0528	[M+H]+	C4H7NO	7.22407e+06	9.60846e+06	1.26738e+07	5.62734e+06	7.58788e+06	6.48284e+06	3.26086e+06	3.36712e+06	6.41449e+06	8.87907e+06	6.16098e+06	4.45908e+06	2.43846e+06	5.58406e+06	2.57271e+06	5.11053e+06	6.75441e+06	3.07064e+06	5.39876e+06	2.88734e+06	2.16354e+06	4.81434e+06	4.08699e+06	3.50819e+06	3.0731e+06	8.24551e+06	4.03004e+06	6.11379e+06	8.35179e+06	6.14597e+06	7.7848e+06	5.11289e+06	8.4914e+06	5.41011e+06	8.85251e+06	5.88191e+06	4.95412e+06	7.70726e+06	2.88304e+06	5.31814e+06	4.09959e+06	5.448e+06	3.61584e+06
91	2-Quinoxalinecarboxylic acid	Benzene and substituted derivatives	175	174.043	[M+H]+	C9H6N2O2	34880.2	34671.4	37183.9	17720.1	46419.7	45175.9	65286.9	80357.2	63567.1	44870	39575.6	105672	70666.8	65454.5	54989.1	17958.1	51752.4	117988	18440.2	58713.8	92360.3	56752.4	51881.1	46462.6	74154.9	72907.2	54641.5	33705.3	77434.8	47107	16357.9	59414.8	47555.2	87835.9	38553	31781.2	53401.6	43225.2	87043.6	37607.9	41116.5	63597.3	104611
92	2-amino-6-chloropurine	Nucleotide And Its metabolites	170	169.016	[M+H]+	C5H4ClN5	107532	145184	138676	95812.5	109763	111849	137119	107332	90584.5	142491	134375	116158	94651	107427	96039.8	31612.7	157869	85666.4	104595	94181.3	146462	69398.8	130898	127466	89895.9	86136.6	85098.2	55889.8	127288	57653.3	122810	79304	95998.1	112900	95855.8	95863.2	125704	78545.4	82524.8	86110.7	137090	140351	78850.5
93	2-amino-6-methylmercaptopurine	Nucleotide And Its metabolites	182	181.042	[M+H]+	C6H7N5S	330894	392423	383962	288157	358819	461162	319622	315153	343913	313313	325582	343746	320892	262990	385740	363291	361368	423394	341072	377276	315540	361323	339992	311091	355176	359725	321733	399154	363558	279525	324569	344619	263659	326705	435621	290773	363480	348303	258233	377475	310488	422640	370165
94	2-ethyl-2-hydroxybutyric acid	Organic acid And Its derivatives	131.1	132.079	[M-H]-	C6H12O3	110017	108928	94757.9	90156.6	75979.2	87457.4	128478	86599.1	100734	94386.3	84852	65223	88397.6	111842	82240.9	94162.7	100733	73923.6	68326.8	79723.6	90701.7	78292.6	94593.5	100430	101343	99586.7	82753.3	92771.7	85406.2	108806	83411.3	83851.5	89155.8	74548.1	111440	115330	111648	99985.3	74818.5	99885	80587.6	84670.8	103240
95	2-keto-D-gluconic acid	Carbohydrates and Its metabolites	193	194.043	[M-H]-	C6H10O7	77448.7	84241.9	93166.6	98518.7	92527.1	105254	80898.4	71088.2	95904.7	73302	99294	65986.5	111707	90559	85793.3	99562.5	82489.4	76268.4	75420.4	87278.8	66184.4	87938.9	82499.9	80176.6	9	93330.2	68772.2	83849.5	92027.7	88228.1	97288.3	103444	59405.1	72471.7	90994.2	34741.2	71701.4	109703	97809.9	70358.6	63498.7	40637.9	90718.9
96	20,26-dihydroxyecdysone	Hormones and hormone related compounds	497.3	496.304	[M+H]+	C27H44O8	1.85815e+06	3.31466e+06	892375	1.04636e+06	1.01342e+06	5.50498e+06	1.58276e+06	7.1751e+06	2.18498e+06	825855	2.08276e+06	6.00548e+06	1.54524e+06	2.13317e+06	4.42817e+06	1.58202e+06	6.7754e+06	1.21716e+06	1.15816e+06	4.05024e+06	1.15388e+07	2.9728e+06	1.47931e+07	842266	1.85546e+06	4.35321e+06	5.92246e+06	1.93238e+06	3.59027e+06	5.99459e+06	2.59886e+06	3.10032e+06	1.90471e+07	7.74645e+06	3.25724e+06	3.99201e+06	3.03238e+07	6.09217e+06	2.5909e+06	3.52799e+06	1.03062e+07	7.37358e+06	2.96812e+07
97	20-HETE	FA	321.2	320.235	[M+H]+	C20H32O3	212622	254726	263943	251677	248081	255663	227830	196593	241302	258728	211090	235360	272447	240399	230457	181923	249212	243804	274823	247098	248487	225432	221609	220026	222843	251887	198370	262196	250702	207095	209725	259585	219732	215836	216629	226490	251719	251993	209317	266765	252304	246495	231820
98	20-Hydroxy Prostaglandin F2α	FA	369.2	370.236	[M-H]-	C20H34O6	383457	353310	375480	333818	299261	428746	331604	300294	416580	364256	345963	348028	334694	346150	315090	366365	365498	367819	333342	358974	288925	354897	361778	364596	300019	377304	312088	348785	393087	388131	353668	386988	390230	381554	389809	400926	346873	377335	363529	371709	349178	330938	357915
99	20beta-Dihydroprogesterone	Hormones and hormone related compounds	317.2	316.24	[M+H]+	C21H32O2	28519.6	31005.9	30823.7	28385.3	22307.6	27577.4	33140.6	35232.8	26446.5	23793.7	23447	24169.8	24990.4	34152.2	30007	23984.3	21464	31137	33035	31064.1	33681.8	25483.6	26631	26831	29463.6	27390.8	29528.8	32673.3	29770.6	25763.9	27268.5	23467.2	27010.6	38497.3	35965.6	25232.1	35185.6	26872.5	27256.4	28438.3	26539.4	28366.4	28767
100	3,3-Dimethylglutaric acid	Organic acid And Its derivatives	159	160.17	[M-H]-	C7H12O4	922118	829677	609916	586023	862474	622400	619106	471333	770245	515785	526745	485276	553410	455268	428806	397070	434585	349994	459243	1.05906e+06	444291	507653	446246	409125	380006	643417	466351	415977	476956	453050	488040	417378	460774	447669	516440	491254	497929	406163	488929	460518	428722	478632	466972
101	3,4-Dihydroxybenzeneacetic Acid	Benzene and substituted derivatives	167.1	168.042	[M-H]-	C8H8O4	185878	210844	115826	203716	226093	226385	219516	188411	129391	108032	153858	111663	79726.4	138198	91266.3	111112	124851	121741	147587	115012	109956	79505.1	120720	114542	144316	139521	136674	67146.1	110583	150106	92335.3	106890	172996	125475	109890	127573	153283	136709	80871.4	131523	92210.3	95745.6	125093
102	3,4-Dimethylbenzoic acid	Benzene and substituted derivatives	149.1	150.068	[M-H]-	C9H10O2	1.585e+06	768589	847364	1.52424e+06	1.17215e+06	693441	960557	925274	1.78189e+06	1.1278e+06	1.75349e+06	283660	223776	1.24167e+06	786424	1.22208e+06	863536	1.11132e+06	1.65762e+06	1.14862e+06	861605	1.0163e+06	890192	812099	791883	1.14552e+06	1.08397e+06	2.33298e+06	1.29093e+06	1.5149e+06	1.55933e+06	1.5051e+06	1.4824e+06	1.43842e+06	1.71653e+06	1.25623e+06	900679	1.2116e+06	874545	1.80326e+06	1.06463e+06	1.36644e+06	1.16414e+06
103	3,6,9,12,15,18,21-Heptaoxatricosane-21,23-diol	Benzene and substituted derivatives	371.2	370.22	[M+H]+	C16H34O9	9.3043e+07	6.13546e+07	4.89273e+07	5.3286e+07	3.61445e+07	6.94562e+07	9.07329e+07	8.99085e+07	9.82204e+07	4.31999e+07	6.93878e+07	9.46243e+07	9.43093e+07	9.70003e+07	6.14763e+07	7.69994e+07	7.49529e+07	8.52313e+07	8.38349e+07	7.84121e+07	8.29753e+07	8.48088e+07	103527531	1.00236e+08	9.58629e+07	7.782e+07	1.03933e+08	8.74461e+07	9.24429e+07	9.61538e+07	7.82969e+07	8.86181e+07	7.06595e+07	9.82511e+07	1.15541e+08	1.32551e+08	1.06169e+08	1.11862e+08	1.06964e+08	9.76115e+07	9.61519e+07	1.07671e+08	1.2966e+08
104	3,7-Dimethyl-2E,6-octadienyl-acetate	Organic acid And Its derivatives	214.2	196.146	[M+NH4]+	C12H20O2	387882	419356	377854	453429	394290	439849	373682	391370	390691	401237	398619	417490	403849	386644	375005	402377	360246	382294	394042	472628	357707	363405	382897	373161	339634	487477	460204	367596	409686	454325	394966	391959	357040	455315	433727	413689	417282	417316	475055	472619	374572	351594	430256
105	3-(2-Hydroxyphenyl)propanoic acid	Benzene and substituted derivatives	165.1	166.063	[M-H]-	C9H10O3	2.74755e+08	2.59781e+08	2.99728e+08	2.87632e+08	2.90874e+08	2.88733e+08	2.85381e+08	2.77298e+08	2.65486e+08	2.83046e+08	2.75481e+08	2.69744e+08	285529929	274435495	2.7463e+08	2.53091e+08	289219655	2.65236e+08	2.76148e+08	2.80386e+08	2.81568e+08	2.87525e+08	2.74343e+08	3.02369e+08	2.68804e+08	2.78414e+08	2.90011e+08	2.71344e+08	263008607	2.87978e+08	2.80552e+08	2.75024e+08	2.72595e+08	2.76799e+08	2.75724e+08	2.94813e+08	2.92051e+08	2.7716e+08	2.81766e+08	2.73625e+08	2.76744e+08	2.72317e+08	2.61224e+08
106	3-(2-Naphthyl)-L-alanine	Amino acid and Its metabolites	214.1	215.095	[M-H]-	C13H13NO2	212865	188308	81590.3	172632	180793	127967	150692	196376	183207	160884	200280	231201	123740	364945	163940	142208	157773	857534	95968.3	125837	139604	96706.1	191894	390037	260907	261230	172859	124784	155655	160878	151758	150835	149651	222096	125034	143626	146257	164534	167151	174797	135653	114650	169249
107	3-(3,4,5-trimethoxyphenyl)propionic acid	Organic acid And Its derivatives	241.1	240.1	[M+H]+	C12H16O5	158301	104055	122748	125465	111895	113741	157868	144466	61325	94770.9	57470.5	217215	152283	108329	105955	144565	172933	135184	159911	130817	143672	139148	120431	123835	144367	77941.9	128394	98531.9	140533	132860	174397	112767	87099.2	184664	137649	206263	174647	142135	154299	242026	140665	124950	137169
108	3-(4-Hydroxyphenyl)-Propionic Acid	Benzene and substituted derivatives	165.1	166.063	[M-H]-	C9H10O3	2.74755e+08	2.59781e+08	2.99728e+08	2.87632e+08	2.90874e+08	2.88733e+08	2.85381e+08	2.77298e+08	2.65486e+08	2.83046e+08	2.75481e+08	2.69744e+08	285529929	274435495	2.7463e+08	2.53091e+08	289219655	2.65236e+08	2.76148e+08	2.80386e+08	2.81568e+08	2.87525e+08	2.74343e+08	3.02369e+08	2.68804e+08	2.78414e+08	2.90011e+08	2.71344e+08	263008607	2.87978e+08	2.80552e+08	2.75024e+08	2.72595e+08	2.76799e+08	2.75724e+08	2.94813e+08	2.92051e+08	2.7716e+08	2.81766e+08	2.73625e+08	2.76744e+08	2.72317e+08	2.61224e+08
109	3-(imidazol-4-yl)propionic acid	Heterocyclic compounds	141.1	140.059	[M+H]+	C6H8N2O2	533729	1.2627e+06	1.22608e+06	1.17528e+06	1.20023e+06	1.26362e+06	444756	958774	1.03611e+06	1.10969e+06	1.20833e+06	1.16518e+06	1.17219e+06	978409	1.08693e+06	1.1341e+06	1.18603e+06	1.09741e+06	517505	1.19832e+06	1.04595e+06	1.24303e+06	1.17822e+06	420990	981530	1.10926e+06	460411	1.09589e+06	544496	1.14047e+06	495792	1.19624e+06	1.26772e+06	1.1331e+06	487725	440556	1.04436e+06	1.05977e+06	354330	456746	1.15353e+06	1.11723e+06	339385
110	3-Amino-2-menacarboxylic acid	Benzene and substituted derivatives	170.1	187.063	[M-H2O+H]+	C11H9NO2	1.06069e+06	1.08745e+06	1.26411e+06	1.15081e+06	933530	786843	774237	598851	934544	743815	1.24833e+06	1.07901e+06	1.13282e+06	1.08021e+06	937124	942939	838619	948831	837506	741020	668768	1.36358e+06	971618	1.05881e+06	840245	1.17496e+06	896462	973239	940537	1.0635e+06	907797	874547	1.09028e+06	1.07874e+06	1.33563e+06	1.05222e+06	1.04228e+06	955886	817331	832956	972753	917629	974924
111	3-Amino-2-piperidinone	Heterocyclic compounds	115.1	114.079	[M+H]+	C5H10N2O	320544	300502	237390	293266	415656	334541	295486	271247	331333	258777	267894	255474	310880	346710	267629	205234	257197	339725	279687	280712	294257	249630	255402	241656	276044	233929	304551	204805	331726	287019	305026	167557	183496	244117	266747	207969	194406	250264	317442	168382	224961	317418	258537
112	3-Amino-3-oxopropanoic acid	Amino acid and Its metabolites	102	103.027	[M-H]-	C3H5NO3	14897	24657	21204.9	25454.6	25672.1	26732.8	18035.4	22472.4	20984.9	9668.8	16257.3	13536.4	24652.2	20911.4	16989.4	21822.7	9836.36	21060.8	24143.3	18919.7	12799.6	27238.3	24996.1	20578.6	9176.27	31947.5	16171.4	16369.2	11449.8	12959.2	14630.7	29750.6	6842.35	21686.5	47326.3	8979.24	16065.9	35176	20924.2	13790.7	19790.5	30035.5	6587.08
113	3-Aminopropionitrile	Alcohol and amines	71.1	70.0531	[M+H]+	C3H6N2	58597.3	36912.8	63234.6	54043.1	50774.6	50618	58359.3	60481.9	36340.5	64787.2	53297.4	43996.9	47300	47800.2	32889.6	43650.3	61373	48230.1	42388.8	35471.3	47447.8	50720.9	49639.7	40922.7	34552.3	48734.1	62937	38512.3	66309.7	48377.3	43389.3	39675.2	41912.7	53587.8	39630.5	58205.2	60534.5	35315.8	44211.5	54532.4	47691.7	37536.1	45355
114	3-Aminoquinoline	Benzene and substituted derivatives	145.1	144.069	[M+H]+	C9H8N2	56136.3	59102.8	62661.8	77017.8	65164.2	42274.1	42957.2	42781.8	52758.3	41775.3	60142	61288.3	45814.9	53951.1	33615.5	61854.9	33353.6	35486.7	31501.6	53121.5	48140.1	38128.5	40817.3	48965.2	49317	63695.6	57678.9	41502.2	47765.6	85991.4	42206.5	25036.1	68883.2	54701.2	53430.7	47971.6	64593.4	62934.4	39617.8	41843.9	58680.3	49377.3	59845.5
115	3-Carboxypropyltrimethylammonium	Organic acid And Its derivatives	146.1	145.11	[M+H]+	C7H15NO2	65495.9	90257	80637.3	87207.4	88727.5	101436	78321	51515.8	88709	71388.8	85688.8	69687.6	93155.9	98992.3	78448.3	97481.6	80254	80256	75367.4	98088.3	66260.7	92417.5	103494	71685.9	71431.8	89890.3	102056	74677	90006.3	110298	82120.9	91531.9	95159.3	85915.6	80180.2	66106.3	92124.2	89657	92194.6	92120.9	84434.1	96274.3	113523
116	3-Chloroaniline	Benzene and substituted derivatives	128.1	127.019	[M+H]+	C6H6ClN	89613.8	63150	107425	122202	88053.9	111228	5.54856e+06	1.27265e+07	97729.8	156820	111704	7.94866e+06	1.46625e+07	682584	6.08837e+06	310602	49945.3	1.30986e+06	106712	106070	772084	592020	6.11507e+06	5.61894e+06	7.0756e+06	203395	599985	80023.3	57742.9	123951	198771	180496	108408	137546	132639	200394	6.75205e+06	80178.7	4.71793e+06	116389	797897	1.19491e+06	4.98655e+06
117	3-Dehydroshikimate	Organic acid And Its derivatives	171	172.037	[M-H]-	C7H8O5	43340.6	23787.5	31665.5	29122.1	35586.9	36534.9	31937.1	56773.5	15386.1	44543.7	31786	37114.6	34590.2	25705.7	55499.6	37818.3	36115.8	27423.2	23277.5	32579.1	35157.6	33910.5	22168.3	38189.5	34486.1	19391.1	30986.4	21443	37826.6	28016.9	27176.2	30197.5	45298.1	33514.2	26831.7	28328.4	46666.1	49062.3	35841.9	28196.9	41052.4	28473.5	42469.6
118	3-Dehydrosphinganine	SL	300.3	299.282	[M+H]+	C18H37NO2	104977	60720.6	4.49089e+06	53544.1	43959.2	55069.6	1.34387e+06	29353.5	78505.2	2.98596e+06	3.19543e+06	53267.7	1.4037e+06	65795.2	940457	605739	728525	706781	1.18205e+06	1.37545e+06	779427	66083.2	39871.6	433335	64023.5	508471	51814.3	635194	58292.6	53272.8	47907.5	882174	649976	649518	561863	414831	631639	632559	405414	515533	478696	915424	684376
119	3-Guanidinopropionic acid	Organic acid And Its derivatives	132.1	131.069	[M+H]+	C4H9N3O2	611096	752344	665822	662279	613827	652539	687338	753061	812024	678364	412926	756147	693046	736779	669576	617115	649266	556634	777329	803700	799374	698753	569204	599854	584758	613080	808960	625494	571104	783205	733144	676065	548347	599701	694718	685318	607674	697707	592070	547902	745507	723134	746632
120	3-Hydroxy-3-Methyl Butyric Acid	Organic acid And Its derivatives	117.1	118.063	[M-H]-	C5H10O3	673666	662547	489804	538439	439538	555756	818779	564710	684080	558558	662558	513425	637377	674931	655088	482944	612652	705170	559062	588958	566176	759433	661653	692749	646024	585380	657749	607480	528891	656479	678474	605155	628949	681006	729942	592908	663884	571369	820922	619709	558085	713160	664677
121	3-Hydroxy-4-methoxybenzoic acid	Benzene and substituted derivatives	167	168.042	[M-H]-	C8H8O4	22500.3	19294.3	14900	13760.6	25216.3	25640.8	27123.8	19441.5	20827.4	14197.7	13752.9	24997.7	28824.6	18887.1	11540.1	16664.7	12522.3	16647	11386.2	18588.1	29492.5	14039.7	19072.8	17746.4	10601.2	17925.7	16901.4	14926.8	13962.1	12658.3	13737.3	15549.3	17332.5	19197.3	11493.2	18661.5	10901	15053.5	14007.6	7689.21	18645.5	11914.3	18466.3
122	3-Hydroxy-L-phenylalanine	Amino acid and Its metabolites	182.1	181.074	[M+H]+	C9H11NO3	336755	212945	152812	226953	332783	131689	127578	269795	189504	234527	209628	123578	224513	85507.4	567323	410699	451352	181852	114807	566894	334357	169194	125573	272074	238129	196736	133080	446306	137157	150215	143517	189322	118164	540066	108522	406332	314530	147531	392794	682098	191149	159959	111319
123	3-Hydroxybenzoic Acid	Benzene and substituted derivatives	139	138.032	[M+H]+	C7H6O3	72737.8	79542.2	109341	103634	27533.8	50203.7	99319.4	82142.2	81288.8	97938.4	59359.1	54983.5	98807.2	62408.9	67289.1	70057.6	93701.3	108148	79024.2	102830	99195.9	75909.2	114440	58966.3	78633.2	88635.2	56968.1	73016.2	76852.6	76214.7	89734.2	86636.8	111056	96298.6	83666.2	58624.9	95104.6	68160.7	106508	79612.7	68847.1	102458	93569.7
124	3-Hydroxybutanoic acid	Organic acid And Its derivatives	103	104.047	[M-H]-	C4H8O3	319758	371061	268076	302245	369984	394674	418689	489391	460109	356368	467467	134900	196412	393200	450427	340024	369700	426050	396858	570969	387194	400693	394118	369539	423769	298212	436574	440903	435501	382186	347410	394868	514333	383259	381384	426598	409101	450857	432079	427738	377976	387019	436276
125	3-Hydroxycinnamic acid	Organic acid And Its derivatives	163	164.047	[M-H]-	C9H8O3	698599	716197	674924	673305	725190	721011	714595	634671	676989	573475	667563	594424	638285	702981	723835	676407	741773	712468	659050	771124	676737	704636	695007	684681	602190	580475	727007	656881	641487	705984	723872	670100	732098	741385	671839	678516	609722	665392	716559	752686	677556	685328	784524
126	3-Hydroxyhippuric Acid	Amino acid and Its metabolites	196.1	195.053	[M+H]+	C9H9NO4	94277.6	114918	123589	125309	118963	98316.8	138936	103026	113826	110527	135389	107633	112054	109213	101300	122674	144534	129293	129795	142403	116695	124809	129456	78516.6	121130	143225	120703	96480	107923	122701	115984	101093	149093	87228.8	166172	130746	100963	160262	117252	110406	149825	122372	101326
127	3-Hydroxypropanoic Acid	Organic acid And Its derivatives	89	90.032	[M-H]-	C3H6O3	25785.2	56105.3	22740.9	44501.8	46534	45132.5	39293.7	42117.6	16298	18690.8	50349.5	42382.8	41805.1	31490.2	59453.2	55009.9	15687.4	43181.3	29365.3	56505.2	73042.4	48611	11755.1	24945.3	55080.8	15195.9	72114.7	59037.8	64907.6	64719.3	67167.9	35775.5	10938.2	70719	45608.1	47806	80698.2	61688.2	77918.8	51576.6	29351	61038.4	9
128	3-Indolebutyric Acid	Heterocyclic compounds	204.1	203.095	[M+H]+	C12H13NO2	2.49342e+07	3.19228e+07	3.42552e+07	3.51757e+07	3.3773e+07	3.49159e+07	3.85345e+07	3.32151e+07	3.56265e+07	3.63016e+07	3.30817e+07	3.20628e+07	3.05292e+07	3.57627e+07	3.52721e+07	3.28834e+07	3.27572e+07	3.5463e+07	3.52001e+07	3.62783e+07	3.19306e+07	3.15551e+07	3.25733e+07	3.33251e+07	3.4894e+07	3.70431e+07	3.73551e+07	3.89126e+07	3.36616e+07	3.78568e+07	3.56177e+07	3.8926e+07	3.14913e+07	3.39076e+07	3.52026e+07	3.53977e+07	3.3649e+07	3.37413e+07	3.41745e+07	3.50634e+07	3.25986e+07	3.53487e+07	3.30947e+07
129	3-Iodo-L-Tyrosine	Amino acid and Its metabolites	308.1	306.971	[M+H]+	C9H10INO3	21146.4	12599.8	21501.5	15628.6	27944.4	17579.6	22526.9	14877.1	21691.1	17537.6	17811.6	10205.5	36215.6	8714.81	17648	16880.9	13567.9	14794.5	16308.4	25829.1	22332.3	53472.8	14390.3	23847.7	11343	23610.8	12796.7	35019.4	26953.6	19662.5	24090.5	13509.6	16805	14081.1	29150.3	20279.6	34598.4	30680.4	20687.3	26657.8	21783.9	18795.8	26604.5
130	3-Methoxybenzoic acid	Organic acid And Its derivatives	151	152.047	[M-H]-	C8H8O3	72236.8	55374.2	62257.9	44949.4	66037.2	36636.3	58852.6	62431.3	68651.7	39394.7	65485.8	36164.2	24054	78132.5	63017.1	67729	78942.6	62250.7	66172.1	68365.4	82440.4	54078.7	47893.9	58357.3	47165.9	56470.2	49286.8	43560.3	45743.9	44133	40447.8	50982.8	40329.2	44256.5	61833.4	45427.6	48152	60325.8	51462.1	74672.6	66644.1	57412.3	54274.2
131	3-Methyladipic acid	Organic acid And Its derivatives	159.1	160.074	[M-H]-	C7H12O4	668695	689180	502210	689398	309236	542142	591404	504967	485298	455294	450509	479122	430828	452210	387577	327105	449890	318577	470118	474179	418080	318501	264711	376446	354237	376082	397273	413697	417531	424101	452725	384695	486961	403221	408225	409789	379073	513809	428786	422786	429646	330566	463279
132	3-Methylglutaric acid	Organic acid And Its derivatives	145.1	146.058	[M-H]-	C6H10O4	337998	576830	326057	324783	390869	492639	460632	331887	351746	350723	301438	328355	234305	293626	234251	241731	385745	202815	329761	355890	372353	339326	308505	319240	289728	338651	355710	313014	228536	407335	470889	338703	477293	259075	436022	400667	334393	387272	412757	316145	227009	241833	342246
133	3-N-Methyl-L-Histidine	Amino acid and Its metabolites	170	187.096	[M-H2O+H]+	C7H13N3O3	65923.5	51349.1	45188.2	65264.9	80322.9	42186.3	44977.6	52624.1	50335.9	38958.4	55895.8	52092.7	60656.2	48632.2	37486.3	49405.7	56904.1	40102.9	56428.5	50131.5	40259	90632.9	64151.3	33747	51974.7	30943.7	50730.6	41100.8	42885.4	51413.8	44235.8	56005.1	47194.2	59912.8	59067.3	47161	42858.3	47455.8	36576.6	38814.1	36969.8	37804.9	44271.6
134	3-Phenoxybenzoic acid	Benzene and substituted derivatives	213.1	214.063	[M-H]-	C13H10O3	19565.9	38315.3	18960.5	40099.5	32752.9	31776.5	47859	55712.9	40888.4	13598.8	18120.2	34798.9	41590.8	50019.4	35030.9	29011.7	26903.6	27173.9	17998.7	16832.6	16054.9	28276.7	18410.4	37489.8	14729.7	39071.8	22694.7	17991	21458.4	35246.7	23794.3	23613.1	40169.7	27113.7	30482.3	25189.4	42540.3	27201.5	36032.7	37942.3	32555.6	36696.3	35665.9
135	3-acetylphenylboronic acid	Benzene and substituted derivatives	165.1	163.97	[M+H]+	C8H9BO3	168798	168006	267826	158043	211214	191597	218158	193623	205569	177764	174478	163956	201508	153931	198399	207299	195286	227057	173559	143940	169888	128485	173382	294700	155481	180105	194789	173806	164308	164794	151848	156390	198431	195594	171501	192871	172418	193667	168512	171765	196886	257397	144997
136	3-hydroxyhexadecanoic acid	FA	271.2	272.235	[M-H]-	C16H32O3	114507	132730	90341.4	109360	129884	137328	125908	171485	125320	85414.4	95496.6	88227.1	84024.2	97939.5	101163	78511.6	90610.9	98991.6	76761	85492.2	82704.9	69443.1	93122.4	76959.2	98786.5	89516.3	79784.2	85310.6	89696.6	72909.5	85049	75649.4	99940.3	82609.8	79566.6	70789.5	92481.8	98585.6	77147	75405.2	69824	73539.8	82026.7
137	3-phenylbutyric acid	Organic acid And Its derivatives	165.1	164.084	[M+H]+	C10H12O2	895989	596725	690304	554115	372601	519660	874755	1.04857e+06	728868	579788	743836	1.00902e+06	612418	784259	505983	684958	766062	581220	931938	506229	575159	816590	739348	963641	1.16938e+06	866826	666566	1.00619e+06	709624	827195	765417	818897	790441	729755	760428	810620	960886	774400	751523	919815	867642	1.51139e+06	692082
138	4,4'-Dihydroxybenzophenone	Benzene and substituted derivatives	213.1	214.063	[M-H]-	C13H10O3	129298	138424	132131	141778	138063	134487	119678	130056	133996	131557	130751	148861	129176	140889	143600	110778	129119	152798	123628	125600	125117	133728	118790	136252	127146	134749	141994	119084	115894	114512	103995	137661	116249	131054	142462	142715	135241	129328	122085	129042	153426	111782	117074
139	4-(4-Hydroxyaniline)-6,7-Dimethoxyquinazoline-JANEX-1	Benzene and substituted derivatives	298.1	297.111	[M+H]+	C16H15N3O3	1.41571e+06	1.66006e+06	1.6187e+06	1.63317e+06	1.59191e+06	1.34149e+06	1.44765e+06	1.21801e+06	1.49794e+06	1.67968e+06	1.66631e+06	1.61205e+06	1.64318e+06	1.70795e+06	1.42002e+06	1.54245e+06	1.54389e+06	1.63251e+06	1.25137e+06	1.35951e+06	1.47385e+06	1.35981e+06	1.48703e+06	1.85003e+06	1.65411e+06	1.59606e+06	1.7659e+06	1.75086e+06	1.58138e+06	1.27241e+06	1.46392e+06	1.30268e+06	1.71502e+06	1.27908e+06	1.43e+06	1.45405e+06	1.2839e+06	1.63634e+06	1.60472e+06	1.45944e+06	1.35039e+06	1.16815e+06	1.3567e+06
140	4-(Hydroxyamino)quinoline 1-oxide	Benzene and substituted derivatives	177.1	176.059	[M+H]+	C9H8N2O2	36675	183937	265564	206688	167266	193191	201681	163886	183347	300260	177915	210465	265041	212065	250848	287410	215587	11043.7	187642	218467	266324	202959	183855	205188	236380	198843	237039	290085	185255	217906	224780	259501	246925	214172	231360	165909	191240	263453	181655	143324	236822	223359	193233
141	4-Acetylbutyric acid	Organic acid And Its derivatives	129.1	130.14	[M-H]-	C6H10O3	60740.6	43754.1	51552.4	46426.8	45813.6	53615.4	48579.7	51108.2	61916.4	56859	59655.5	32772.1	43179	50123.5	68938.8	39167.4	75128.7	62346.7	56312.7	47912.2	63176.6	46162.3	46101.7	50464.8	46572.9	62201	59325.3	71941.2	56236.7	71273.5	47198.1	49191.4	72063.5	65040.4	62273.2	49116.5	67922.3	39388.6	54376.6	74377.1	60049.4	55067.8	75362.1
142	4-Amino-3-hydroxybutyric acid	Others	120.1	119.058	[M+H]+	C4H9NO3	36444.4	68005.4	62237.5	27141.3	33849.4	33913	40649.5	14435.1	33193.7	20375.2	39760.6	29973.8	25244.8	27562.9	23219.8	17963.1	35115.9	60760	39049.8	37045.5	25686.3	53513.5	52513.8	33100.7	40672.1	12534.7	63762	14202.2	24429.3	27315.4	24417.9	16490.8	30209.2	61631.1	82383.6	49365	33356.1	65334.2	30305.1	13138.6	37900.6	32788.4	37249.1
143	4-Amino-3-phenylbutanoic acid	Benzene and substituted derivatives	180.1	179.095	[M+H]+	C10H13NO2	37178.4	61595.8	117954	61729.9	97552.6	86728.3	51339.3	41265	66469.9	62632.3	48829.8	55790.4	51303	53548.2	41289.6	31614.3	44676.4	42896.4	46902.2	52973.3	57734.3	46619.3	41200.5	37749.1	49862.9	86836.8	61018.5	80785.7	65671.4	45096.9	33222.6	43964.2	66300.8	35123.2	29705.7	30620.8	44607	63417.1	52680.4	34132.3	58544.2	74386.7	50228.4
144	4-Amino-5-hydroxymethyl-2-methylpyrimidine	Heterocyclic compounds	140.1	139.075	[M+H]+	C6H9N3O	1.88191e+06	1.93014e+06	1.79631e+06	1.90619e+06	1.84289e+06	1.81762e+06	1.68907e+06	1.66337e+06	1.70258e+06	1.43807e+06	1.79774e+06	1.67934e+06	1.9069e+06	2.02807e+06	2.1405e+06	1.63856e+06	1.88846e+06	1.99452e+06	2.13763e+06	2.22788e+06	1.71555e+06	2.06202e+06	1.85216e+06	1.76736e+06	1.9206e+06	1.46316e+06	1.8567e+06	1.9306e+06	1.92294e+06	1.99258e+06	2.08554e+06	1.96959e+06	2.11403e+06	2.039e+06	2.07188e+06	2.01615e+06	2.1352e+06	2.14149e+06	1.79643e+06	1.8904e+06	2.30741e+06	1.86583e+06	2.11484e+06
145	4-Aminomethylpyrimidine	Heterocyclic compounds	110.1	109.064	[M+H]+	C5H7N3	28380.1	40379.1	40756.4	28504.6	71358.3	43379.4	41174.1	40262.8	34381.5	32966.2	34731.6	35526.7	30973.5	43645.8	15314.4	25579.3	35849.5	29907.5	91926.8	43122.8	34367	72691.4	42201.7	34013.3	29651.7	31399.9	50349.9	6914.18	33937	24145.7	55200.6	67604.6	61664.2	29958.9	32020.2	20930.8	46311.4	72498.2	31078.9	45681.9	38111.7	26152	64340.4
146	4-Hydroxy-2-Oxoglutaric Acid	Organic acid And Its derivatives	161	162.016	[M-H]-	C5H6O6	24076.5	28086.6	15437.3	26493.1	14745.4	20617.6	22504.3	32049.6	25341.3	24384.2	35906.7	8516.56	3841.53	37066.8	37524.4	31866.2	32570.2	47791.6	40576.1	44352.9	36832.6	40106.9	45449.2	48291.2	32875.1	30523.2	38630.4	30275.7	38071.1	42579.6	30989.1	29107	33782.9	45001	44109.6	50113.2	36924.7	34642.7	37496.8	31806.9	43555.1	36484.9	35294.5
147	4-Hydroxy-3-methoxybenzaldehyde	Benzene and substituted derivatives	151	152.047	[M-H]-	C8H8O3	225692	211233	472081	266689	312342	147556	84513.5	94909.9	258575	242470	214153	107649	77402	110145	92636	143616	268225	145135	217106	130545	87752.7	114370	65881.3	136565	91762.1	212064	105084	252857	198565	182527	266515	197810	194416	197363	269199	124656	83508.2	265700	87471.3	250380	120970	157961	103996
148	4-Hydroxy-L-Glutamic Acid	Amino acid and Its metabolites	162	163.032	[M-H]-	C5H9NO5	285537	396208	296982	143602	359963	311612	122617	266899	379901	266772	291843	263025	226516	276856	199206	246711	333620	340993	273792	235280	197790	161023	197066	183369	226169	169903	205166	97976.7	172283	184705	216654	170985	188367	183168	215569	167804	146628	191207	164039	253277	293979	87724.7	200581
149	4-Hydroxybenzaldehyde	Benzene and substituted derivatives	121	122.037	[M-H]-	C7H6O2	895540	747092	1.10488e+06	638471	777347	588962	566203	645498	800664	607050	889057	412285	362823	660220	571836	641645	934852	699754	717137	719193	687321	732609	651918	741438	617525	693547	722487	932129	740976	834569	705424	690637	732150	802491	814950	715738	636146	866151	644975	831982	682061	720458	578303
150	4-Hydroxybenzoic Acid	Benzene and substituted derivatives	137	138.032	[M-H]-	C7H6O3	268004	148233	223805	303105	267624	257426	306036	308772	297528	263341	237387	294307	219745	198403	302646	269491	260279	314055	261583	164984	297997	256319	254118	274442	271405	263493	214452	125243	284515	239384	282943	297397	246256	221934	264158	261880	308571	211642	291169	284890	296365	265707	255020
151	4-Hydroxyhippurate	Amino acid and Its metabolites	196.1	195.053	[M+H]+	C9H9NO4	94277.6	114918	123589	125309	118963	98316.8	138936	103026	113826	110527	135389	107633	112054	109213	101300	122674	144534	129293	129795	142403	116695	124809	129456	78516.6	121130	143225	120703	96480	107923	122701	115984	101093	149093	87228.8	166172	130746	100963	160262	117252	110406	149825	122372	101326
152	4-Hydroxyquinoline	Benzene and substituted derivatives	146.1	145.053	[M+H]+	C9H7NO	179180	174917	146640	180450	123695	200497	194653	112298	143503	145375	164385	186672	203691	178441	150104	195982	138580	246639	211264	190401	270569	186333	185914	186183	231174	174774	199270	145262	186553	229485	144545	158827	185982	187348	232643	224396	211437	109305	146716	165382	175510	178928	143549
153	4-Hydroxytryptamine	Tryptamines,Cholines,Pigments	177.1	176.095	[M+H]+	C10H12N2O	47371.2	46638.4	48367.3	32790.1	32720.6	31852.3	48106.9	44654.7	43360.1	45195.2	40054.3	22883.3	22673.8	50656.4	27598.2	35615.5	32300.6	24357.7	47473.9	45386.5	30335.5	30027.9	46651.8	32658.1	57070.2	56883.7	35841.9	62147.4	49600.5	66318.7	30801.9	29596.2	46405	42039.4	33535.1	49512.6	37739.5	58852.1	46586.5	42365.1	37445.7	54027.2	32293.9
154	4-Methoxycinnamic Acid	Organic acid And Its derivatives	177.1	178.063	[M-H]-	C10H10O3	35167.1	44161.8	29902.5	36455.1	40180.3	44755.1	44441.3	35382.3	38160.9	27412.3	32162.7	38609.7	43215.1	49306.8	34350.5	44284.3	46691.1	38521.5	40537.3	46558.2	49249.1	32897.3	46666.6	38295.3	39558.3	45389.6	43913.7	35183.3	42109.6	40771.7	34172.1	45097.8	45487.2	50730.4	46246.5	35785.9	38804	44279.9	41961.4	37703.2	45785.3	42795.7	42064.5
155	4-Methylbenzoic acid	Benzene and substituted derivatives	136.9	136.052	[M+H]+	C8H8O2	249070	211386	183222	233583	222106	207091	112856	190844	269338	251846	245703	148150	102814	184601	186566	156323	126449	178856	226771	215777	194845	194086	169265	118844	180249	226770	189231	192533	180148	255288	182359	209701	220346	211060	229593	221968	171196	139801	139881	254176	152507	193694	140748
156	4-Methylhexanoic acid	Organic acid And Its derivatives	129.1	130.099	[M-H]-	C7H14O2	134639	134609	157602	118388	125974	147358	160882	170013	129825	175792	158949	143412	138607	142983	135878	139809	156401	164776	140369	124429	128791	146749	178990	157132	151650	185931	138357	156476	140453	141358	120862	122886	138620	165191	147057	152973	135068	133385	163996	111555	183285	150121	130364
157	4-Methyloctanoic acid	Organic acid And Its derivatives	157.1	158.131	[M-H]-	C9H18O2	135871	121666	111279	125807	108058	154565	107538	121255	129809	100470	100445	117468	131375	179228	173321	163422	101046	137511	135501	141893	145386	137862	117031	151932	115215	129433	126206	145021	110695	129971	143805	134034	155097	141079	141290	128532	140897	128928	110983	149401	125377	133511	154638
158	4-Methylsalicylic acid	Organic acid And Its derivatives	151	152.047	[M-H]-	C8H8O3	36017.6	43354.4	26099.8	21903.5	29019.1	10325	55494.8	73078.8	55931.3	23290.4	34050.8	44598.9	22846.5	26602.6	45077.8	27410.5	28433.1	48645.4	39194.3	42301	41998.6	32030.9	55895.8	52800.5	24301.3	42605.8	36357.6	43043.3	21019	49783.8	49197.8	50775.4	48913	41615.1	29718.3	48368.9	51803.4	42703.7	48935.9	24231.5	29872.6	41184	21833.6
159	4-Nitrobenzoic acid	Benzene and substituted derivatives	166	167.022	[M-H]-	C7H5NO4	2.01798e+07	2.32151e+07	2.78442e+07	2.28809e+07	2.42892e+07	2.308e+07	1.7141e+07	2.19709e+07	2.48465e+07	2.54829e+07	2.27101e+07	2.32666e+07	2.12823e+07	2.40138e+07	2.50755e+07	2.11237e+07	2.14833e+07	2.6384e+07	2.08358e+07	2.31006e+07	2.30938e+07	2.56216e+07	2.46144e+07	2.22059e+07	2.39765e+07	2.16734e+07	2.10729e+07	2.38619e+07	2.33841e+07	2.28952e+07	2.05362e+07	2.378e+07	2.33655e+07	2.26247e+07	2.17319e+07	2.22512e+07	2.32925e+07	2.12477e+07	2.42071e+07	2.38194e+07	2.24219e+07	2.39763e+07	2.26002e+07
160	4-Phenylbutyric acid	Organic acid And Its derivatives	165.1	164.084	[M+H]+	C10H12O2	339759	311376	123920	215819	134339	219344	348866	344341	284087	156453	291113	658634	294662	361379	323794	229968	257340	346752	264602	231116	339957	249802	297214	316387	435237	298272	375103	381919	253562	353660	319254	349718	504066	323050	318625	358164	377413	336246	412305	345694	415275	386087	374476
161	4-acetoxyphenol	Benzene and substituted derivatives	151	152.047	[M-H]-	C8H8O3	15474.7	22703	7166.74	15571.3	24511.2	7147.55	48034.6	21482.8	22580.6	19489.9	11461.9	2697.58	11904.5	76551.6	9173.15	4050.98	6667.22	15679.5	12398.8	20329.5	23597.7	10567.1	9372	13694.2	13244.3	9	24319.4	14676.8	14092.9	6010.2	13636.6	36269	19038.3	4760.69	28979.9	8465.8	21811.8	15122.3	32464.2	8390.11	11144.9	7134.73	1559.06
162	4-hydroxyphenylglyoxylate	Benzene and substituted derivatives	165	166.027	[M-H]-	C8H6O4	182715	155572	161348	175867	192262	98600.3	235677	233203	195311	168721	198997	174784	255570	226080	182623	136683	183345	186435	157185	135722	243709	210616	214952	241238	201542	209278	167326	194834	217714	209259	200190	151211	160774	151353	235576	180909	180990	190100	197491	224887	194011	150911	151809
163	4-tert-butylbenzoic acid	Benzene and substituted derivatives	179.1	178.099	[M+H]+	C11H14O2	274242	160170	132112	194781	205187	114508	182927	165886	230569	133101	257326	130808	120657	174431	152526	186042	162438	160249	201899	169341	196183	169221	157846	114737	156461	165603	204271	332752	190436	199565	186096	260627	196441	222622	253098	188340	164257	177629	150487	282803	122215	166103	150658
164	4-toluenesulfonic acid	Organic acid And Its derivatives	171	171.012	[M-H]-	C7H7SO3H	39900.9	23698.8	644786	36777.7	21254.7	34393.7	17203.1	23412.2	33357.1	14122.5	273137	35135.3	31796.3	49267.8	23430.9	22682.7	73905.1	22745.6	28641.4	36602.8	49284.6	22126.7	27708.6	45365.8	16712.5	28941	29191.2	17151.7	46768.8	25440.8	12719.3	56246.3	23742.1	19625.7	33776.7	23098.1	31596.6	27083.9	28557.2	29211.3	23422.7	30328.4	12042
165	5'-Chloro-5'-deoxyadenosine	Nucleotide And Its metabolites	284.1	285.063	[M-H]-	C10H12ClN5O3	24009.6	21422.8	15998	24774.9	21271.2	18811.7	30700.6	26774.2	18067	28310.4	23391.1	22777.7	25755.8	32691	21979	15931.7	22205.5	31394.7	17457.2	23559.4	20918.8	12975.9	21863.2	15564.7	24132.5	27734.2	15400.9	14039.9	2516.26	23097.1	16352.5	19902.7	16174.2	15501.4	10806.7	16682.3	15948.5	21315.5	13398.9	24439.1	11076.3	19773.7	24081.5
166	5'-Deoxy-5'-(Methylthio) Adenosine	Nucleotide And Its metabolites	298	297.09	[M+H]+	C11H15N5O3S	87077.6	87259.7	89758.6	97215	91778.2	63823.9	96745.8	67585	87761.3	81377.5	57405.6	76530.5	76659.1	59512.8	64651	66508.6	71901.3	88301.4	56831.5	66442.1	67267.1	86172	69823.5	85556.2	118961	85772.7	85841.8	66924.4	90612.4	66228	133516	63847.4	93179.8	67070.4	109586	58994.4	106124	82495.5	80625.5	105583	89601.3	58956.1	96155.8
167	5,6-Dimethylbenzimidazole	Heterocyclic compounds	147.1	146.084	[M+H]+	C9H10N2	8994.04	44843.1	13313.9	7699.22	42710.8	29424.1	61704.1	43464.6	39813.7	54728.6	40339	69740.2	64477.1	30592	38805.5	32203.9	30497.6	57991.7	53920.3	63778.2	39971.8	15563.1	26829.9	63093.2	52362.5	35999.2	41277.6	57487.8	65959.1	19745.5	41354.5	36797	21281.9	39307.9	24291.2	40542.2	42983.8	45167.4	28032.7	25971.6	30777.9	40884.8	24650.9
168	5-Aminovaleric Acid	Amino acid and Its metabolites	118.2	117.079	[M+H]+	C5H11NO2	72821.2	43202.8	57319.2	57678.2	91492.5	80134.6	86609.4	70425.6	110826	73710.9	91085.1	68937.2	53543.5	13729.1	74680.3	38303.7	57252.4	44204.1	45938.7	42207.1	61974.7	50765	69110.2	77360	65084.8	58901.8	67743.6	45338.3	98984	73399.7	63571.8	42735.6	81949.4	47625.5	34900.2	50763.5	79207.8	67731.2	53748.3	83116.9	71975.5	59258.4	57778.8
169	5-Carboxyvanillic Acid	Organic acid And Its derivatives	211	212.032	[M-H]-	C9H8O6	117447	133237	117839	118446	123843	118689	118875	120017	114373	118160	124424	108194	114298	117481	113918	111302	108551	112333	118987	118944	120278	113396	108869	100440	104989	108948	106265	106050	114566	112816	119356	100034	103927	114013	105711	110916	112641	104651	108421	108293	109295	114777	106257
170	5-HETrE	FA	321.2	322.251	[M-H]-	C20H34O3	58542.9	84349.7	92964.5	143645	36914.4	24037.5	15630.7	60515	25473.4	9784.45	37081.3	11648.9	11051.6	14122.5	9243.51	5884.68	41375.4	14215.1	16743.8	10574	12825.3	20578.7	24146	64687.9	123993	47825.6	6207.7	72293.1	25970	12227.2	24502.4	28304.5	33645.7	45489.9	53485.6	17243.7	6214.55	28171.6	15425.8	25042.1	16587.9	29062.1	11708.6
171	5-Hydroxy-2'-deoxyuridine	Nucleotide And Its metabolites	243.1	244.07	[M-H]-	C9H12N2O6	5023.73	7422.33	8648.16	6393.32	14249	1144.71	14225.4	7984.89	15310.9	13411.5	6335.28	13146.9	9288.42	20739.2	11264.5	2258.53	10691.4	11843.5	9454.71	5176.12	12988.6	9	7594.95	8602.72	19237	9153.11	7294.86	13986	12319.7	4600.75	24159.5	20133.1	15487.7	9284.8	18563.7	16206.9	1132.74	5770.76	7650.68	14641.9	4776.76	13341.9	8758.69
172	5-Hydroxyhexanoic Acid	Organic acid And Its derivatives	131.1	132.079	[M-H]-	C6H12O3	488936	429929	229324	300724	268064	300107	499083	432778	396391	292706	373512	169409	205050	475100	364025	327004	334859	430926	352061	380517	389573	348584	392009	316379	351962	313144	361217	306713	296453	372693	305368	341572	279747	306158	317345	326123	403807	307794	336076	339770	350149	401262	381511
173	5-Hydroxyindole-3-Acetic Acid	Heterocyclic compounds	190.1	191.058	[M-H]-	C10H9NO3	295257	278884	353503	301159	309569	326729	320274	442888	347023	207057	223378	410806	286165	280966	296629	316013	365280	329735	293379	318585	450814	216426	283651	274906	180446	297736	239338	287591	305238	166658	180967	311454	314827	338820	315376	256938	328910	308237	255717	272086	130287	275991	240606
174	5-Methoxytryptophan	Amino acid and Its metabolites	192	191.095	[M+H]+	C11H13NO2	26157.3	15452.7	34414.4	19902.7	24604	19041.4	7310.37	20410	84606	10607.3	8183.12	20656.3	17959.1	9	19461.8	25093	60608.2	43901.3	23674.2	19189	16927	37647.8	20165.6	18207.7	32420.3	17347.9	15611.1	5675.25	23491.4	20584.9	14244.5	15318.2	16094.4	21962.5	22769.8	27666.7	11498.7	20395	20068.2	20910.8	31873.3	24824.3	8136.37
175	5-Methylcytosine	Nucleotide And Its metabolites	126.1	125.059	[M+H]+	C5H7N3O	537778	366278	307928	317129	447672	590346	677420	435755	443398	394929	404622	462166	435051	408999	275595	369406	602461	498305	408682	332231	417584	411490	527788	367383	356799	392481	364398	331676	341435	402583	507013	377018	384559	475022	339988	470053	501316	517008	491323	290632	265891	557658	489345
176	5-Phenyl-1,3-oxazinane-2,4-dione	Aldehyde,Ketones,Esters	192.1	191.058	[M+H]+	C10H9NO3	37744.1	23311.7	19420.4	30625.3	19554.3	28308.8	57675.3	31689.3	36027.1	52188.4	37750.6	40591	38979	60256.6	38072.6	49937.1	29662.3	60301.3	42405.2	88220.9	47109.2	15561.9	29678.3	28762.3	45929.7	28238.5	39618	31300.5	50629.8	25800.7	34342.1	32148.4	35593.2	58572.3	21271.5	26101	27530.5	27325.1	40713.8	53814.1	48843.2	35090.7	22241.3
177	5-nitrobenzimidazole	Heterocyclic compounds	162	163.038	[M-H]-	C7H5N3O2	2950.53	14380.3	7909.37	3872.92	10676.1	4091.31	4782.14	7422.86	8104.26	6170.82	2209.8	9509.15	5149.51	2604.4	2368.49	7653.73	17539.4	5164.97	10404.8	12699.5	6844.28	4002.12	2436.74	8332.12	1596.48	1501.4	5384.7	2184.84	5432.47	9178.13	2779.32	2591.76	3257.89	15469.8	9661.1	2372.84	5239.78	5839.61	17531.8	5369.86	5017.52	2491.6	9008.85
178	6,6'-Dihydroxy-5,5'-dimethoxybiphenyl-3,3'-dicarboxylic acid	Benzene and substituted derivatives	333.1	334.069	[M-H]-	C16H14O8	28103.7	48329.1	52447.8	45002.7	42933.9	46360.7	51979.1	53154.7	56123	57288.2	64436.6	49736.7	64040.2	55080.8	52609.2	60756.1	40379.4	64136.5	55741	51697.2	64185.9	47946.5	61832.3	62994.8	54094.7	65741.1	50991.3	58793.2	57942.8	57660	68482.3	68885.6	65809.9	73624.6	49100.1	47512.5	73432.1	67719.5	61003.5	56131.2	58553.1	61166.5	60117.3
179	6-Aminocaproic Acid	Amino acid and Its metabolites	132.1	131.095	[M+H]+	C6H13NO2	818468	403599	407201	1.41779e+06	916786	508036	551562	551382	601875	402031	380482	760380	274074	627173	297860	489377	680566	9	437036	408991	588764	358885	805166	672602	585958	527803	754461	442583	362861	523084	398243	685676	543587	519820	522463	537147	337172	683894	389641	454783	593842	453014	482104
180	6-Dimethylaminopurine	Nucleotide And Its metabolites	164.1	163.086	[M+H]+	C7H9N5	1.40741e+06	1.16854e+06	805602	721388	525621	1.13989e+06	1.39733e+06	1.21844e+06	1.3061e+06	892987	1.26934e+06	1.12309e+06	1.05457e+06	1.04148e+06	1.1583e+06	1.2262e+06	1.08918e+06	1.25247e+06	1.02984e+06	802935	1.20041e+06	1.62132e+06	1.46888e+06	1.60794e+06	1.98826e+06	1.67957e+06	1.3571e+06	1.19898e+06	1.21197e+06	1.21218e+06	1.01687e+06	1.21016e+06	1.17948e+06	1.27252e+06	1.10337e+06	1.09939e+06	1.75564e+06	1.22099e+06	1.30537e+06	693757	1.07899e+06	1.44009e+06	1.50703e+06
181	6-aminonicotinamide	Nucleotide And Its metabolites	138.1	137.059	[M+H]+	C6H7N3O	67754.6	77787.5	56834.5	98729.8	75189.1	30569.7	66671.8	62781.2	110940	68811.7	63611.6	55745	60479.1	97150	46791.4	67940.3	60981.3	47733.1	42668.8	64787.9	75057.7	104390	92234.7	15127.2	57828.6	57284	56541	52015	101805	62788.1	64803.1	80312.5	89314.9	77146.6	109220	81233.6	79038.1	47131.9	54325	75698.7	27495.6	56508.5	54661.7
182	6-hydroxyhexanoic Acid	Carbohydrates and Its metabolites	133.1	132.079	[M+H]+	C6H12O3	194698	154765	167040	180975	147245	139045	150838	110202	199919	171798	172157	213047	237989	188450	94522.9	138547	229072	210200	146955	180639	198354	192478	181229	160483	143124	265768	124402	187371	190196	265583	225327	221150	165201	230211	240722	199274	126859	270915	190833	273313	166035	205157	230106
183	6β-hydroxytestosterone	Hormones and hormone related compounds	303.2	304.204	[M-H]-	C19H28O3	23236	21608	32323.5	23475.8	27132.2	23524.9	16037	18905.3	25445.3	19614.8	18424.6	24319.3	20790.5	18133	17621.8	18058.9	26121.4	14433.7	15710.2	20638.3	26313	18059.8	15551.9	17532.6	16137.3	15422.3	20620.4	22283.6	22224	19919.6	15812.1	21069.7	37839.3	25311.1	20962.6	17997.8	31923.6	30137.7	18685.7	28552.2	17678	20731.5	19621.4
184	7,8-Dihydroxy-3-(4-hydroxyphenyl)benzopyran-4-one	Benzene and substituted derivatives	269	270.053	[M-H]-	C15H10O5	55525	52903.3	64303.5	40237.4	48650.1	49488.5	47893.3	35214	49707.9	57196.3	38048.4	45409.6	35814.7	40536.1	34106.5	42163.7	68423.9	41671.5	54122.1	55326.3	56756.3	67581.7	50449.6	49822.2	46080	53554.6	57892.3	51126.2	39796.4	59354.8	65381.9	43454.1	62179.3	39941	69909.7	54232.4	46664.8	63851.3	38045.8	54571.7	48790.3	29231.5	42076.8
185	7-Amino-4-methylcoumarin	Benzene and substituted derivatives	176.1	175.063	[M+H]+	C10H9NO2	838743	899316	999520	900134	901089	943823	913032	836184	1.09706e+06	1.0474e+06	892260	963888	791243	858500	827027	948073	786600	885246	940124	854636	988511	816133	822284	735312	789162	740299	875682	891446	912774	1.05709e+06	901561	890926	755590	781799	881233	674652	754124	856277	927196	929112	943627	972251	864568
186	7-Methyluric Acid	Amino acid and Its metabolites	183	182.044	[M+H]+	C6H6N4O3	930109	1.4128e+06	1.43066e+06	1.45871e+06	940852	1.36788e+06	921549	992211	1.24491e+06	1.0478e+06	915415	1.49399e+06	829680	1.36916e+06	970216	1.43466e+06	985834	1.48657e+06	1.48197e+06	1.43006e+06	941549	1.41291e+06	1.5014e+06	1.35785e+06	968779	1.41333e+06	1.46113e+06	1.24561e+06	1.5474e+06	922049	1.38477e+06	968374	1.51152e+06	1.02999e+06	1.59725e+06	1.50849e+06	1.52608e+06	1.35129e+06	998782	1.40078e+06	1.43056e+06	1.4691e+06	1.55067e+06
187	8(S)-HETrE	FA	321.2	322.251	[M-H]-	C20H34O3	58542.9	84349.7	92964.5	143645	36914.4	24037.5	15630.7	60515	25473.4	9784.45	37081.3	11648.9	11051.6	14122.5	9243.51	5884.68	41375.4	14215.1	16743.8	10574	12825.3	20578.7	24146	64687.9	123993	47825.6	6207.7	72293.1	25970	12227.2	24502.4	28304.5	33645.7	45489.9	53485.6	17243.7	6214.55	28171.6	15425.8	25042.1	16587.9	29062.1	11708.6
188	8,15-Dihete	FA	335.2	336.23	[M-H]-	C20H32O4	2.80963e+06	2.06845e+06	2.69907e+06	1.81821e+06	2.19212e+06	2.96514e+06	782154	1.65216e+06	1.2037e+06	1.02899e+06	1.4753e+06	2.03044e+06	415060	1.58657e+06	824592	680815	4.84317e+06	1.49833e+06	157420	1.14201e+06	3.2401e+06	943830	1.46719e+06	907839	937422	804888	740798	1.37411e+06	1.08709e+06	615040	1.05381e+06	1.65408e+06	767741	1.5911e+06	1.05297e+06	617543	1.02258e+06	3.68076e+06	111060	1.7284e+06	1.59742e+06	1.50548e+06	2.79913e+06
189	8-Aminooctanoic Acid	Organic acid And Its derivatives	158.1	159.126	[M-H]-	C8H17NO2	1.80275e+06	1.5288e+06	1.08716e+06	1.24134e+06	1.25385e+06	1.28758e+06	1.41478e+06	1.64412e+06	1.72593e+06	1.22737e+06	1.38273e+06	1.16169e+06	1.20781e+06	1.7547e+06	1.14556e+06	1.45166e+06	1.26859e+06	1.45557e+06	1.1072e+06	1.40637e+06	1.12744e+06	1.41071e+06	1.33975e+06	1.29334e+06	1.37141e+06	1.43522e+06	1.23421e+06	1.35396e+06	1.31352e+06	1.50834e+06	1.36489e+06	1.27504e+06	1.13185e+06	1.5021e+06	1.08673e+06	1.2236e+06	1.33146e+06	1.17003e+06	1.52392e+06	1.32941e+06	1.20864e+06	1.45068e+06	1.15224e+06
190	8-Hydroxy-7-methoxycoumarin	Benzene and substituted derivatives	193.1	192.042	[M+H]+	C10H8O4	78314.5	93690.3	99607.2	95122	102842	85978.8	120556	100604	86294.6	91257.3	98885.1	76967.9	95351.4	91715.5	90671.8	109943	92948.2	127489	90346.3	89233.1	96473.6	76777.7	92131.4	89438.9	92310.1	85340.5	84274.5	86463	87346.7	91590.4	97274.4	98555.8	80304.8	85728.9	81480.1	76392.2	78480.8	98419.4	93272.1	90652	97348	89664.1	97976.7
191	8-Hydroxyguanosine	Nucleotide And Its metabolites	300.1	299.087	[M+H]+	C10H13N5O6	111933	51559.9	23698.1	41477.1	31723.5	45332.6	90773.5	108965	72123.1	71805.6	97274.9	34771	20668	51853.3	17765.9	92903.3	80524.7	57395.2	62969.2	42820	40092.8	72782.5	37818.6	79558.3	81834.3	73968.6	53186.5	78738.6	61321.8	90036.6	100104	99613.1	38188.6	64117.6	74269.1	97899.9	75178.4	86403	55621	39022.8	111073	64034.4	69122.6
192	8-iso-15-keto-Prostaglandin F2α	FA	353.2	352.225	[M+H]+	C20H32O5	139777	179310	209281	227766	200415	179108	208183	240023	182116	280696	184045	146841	192009	140677	209666	178823	170087	200982	176395	192365	187304	153578	173195	178169	167819	147771	161966	164851	178182	161729	179062	188547	147175	139838	174664	175444	160761	211142	141138	187115	215764	187322	162345
193	9(S),12(S),13(S)-TriHOME	FA	329.2	330.241	[M-H]-	C18H34O5	395094	1.23824e+06	330555	410287	187220	185481	172111	229733	433584	147844	238350	421254	173909	158693	64111	138049	120774	110857	165760	156060	111455	287492	535728	766530	839489	348908	31329.9	400801	262266	603630	210892	399021	203842	211764	743754	247725	142304	326363	220284	650489	265861	579698	216895
194	9(S)-HpOTrE	FA	309.2	310.214	[M-H]-	C18H30O4	17266.7	34665.7	8145.92	11265.4	7189.15	14514.6	7692.14	56021.3	10516.5	7370.45	8074.09	12302.4	6402.07	8876.9	19649.1	6620.85	15622.3	4532.92	7950.05	17835.5	3445.61	17114.3	23144.5	19492.7	25739.4	14629.3	21241.4	24116.2	7391.14	29330.4	9439.93	17327.8	30866.2	9474.72	23337.6	15466.1	13485.4	15575.4	15088.8	48508.2	10435.7	27462.6	17021.1
195	9-Octadecenal	Aldehyde,Ketones,Esters	267.258	266.261	[M+H]+	C18H34O	1.38911e+06	1.31526e+06	1.53151e+06	1.46274e+06	1.13767e+06	1.21746e+06	1.18548e+06	1.22299e+06	1.38868e+06	1.1691e+06	1.38062e+06	1.52136e+06	1.06903e+06	1.33666e+06	1.05755e+06	1.12315e+06	1.41457e+06	1.21821e+06	1.25207e+06	1.01763e+06	1.35937e+06	1.20371e+06	1.20846e+06	1.37367e+06	1.3317e+06	965885	1.1311e+06	1.17966e+06	1.48544e+06	1.14339e+06	1.20172e+06	1.31629e+06	1.2475e+06	1.27389e+06	1.26447e+06	1.14282e+06	1.12806e+06	1.34506e+06	1.1766e+06	1.51715e+06	1.34928e+06	1.3291e+06	1.09714e+06
196	9-oxoODE	FA	293.2	294.219	[M-H]-	C18H30O3	129799	268956	128230	131882	74247.6	48094.7	35147.7	43844.4	66522.7	46751.9	65639.1	59429.5	35163.2	45513.3	15370.2	30411	22806	17335.5	27972.5	29217	40412.4	87616.6	95997.2	205698	220885	102586	13604.4	108187	38510.3	103157	83078.9	66854.6	57990.1	92740	187076	72041	25898.6	69803.7	72742.7	138894	91641.8	87586.5	46816.7
197	AA	FA	303.2	304.24	[M-H]-	C20H32O2	705600	947408	603119	475066	505710	490298	275539	911583	328201	538775	923362	554709	216547	200897	351599	175580	881075	207539	286161	541841	481582	206832	421988	76543	173567	168391	161941	191818	107241	114346	235537	274043	689805	245106	255592	147903	515110	410076	100260	111192	156243	254469	477618
198	Acetaminophen sulfate	Benzene and substituted derivatives	230	231.02	[M-H]-	C8H9NO5S	20834.9	11322.7	15245.1	15145.5	16158.6	8976.15	5951.24	11417.5	12800.7	20412.4	8323.08	12595.1	18053.5	10952.8	16793.2	7139.29	9536.54	13643.6	16011.3	9744.97	23496.3	10160.9	15988.8	18296.7	16356.9	12969.2	19635.3	11024.3	22310.4	13913.4	21743.7	15724.7	16179.5	15739.6	16263	11227.7	5765.87	10534.3	15772	12007.1	17083.5	11441	9668.87
199	Acetanilide	Benzene and substituted derivatives	134.1	135.068	[M-H]-	C8H9NO	109946	560403	410508	413980	388848	437478	356202	352948	421792	388565	378084	347569	371368	367658	344225	375952	333386	359325	340781	365867	365674	374712	357239	463315	347218	360219	391419	393455	362227	399085	371945	375017	371772	396423	379224	370772	376421	374569	374862	386218	332531	352160	346806
200	Acetylcholine	Alcohol and amines	146.1	145.11	[M+H]+	C7H15NO2	476131	410269	362537	410079	262291	386047	237964	286332	311705	316082	234658	290062	267404	446574	248936	232855	335643	248851	210543	303351	226098	487499	245474	461265	287480	341849	294200	249421	410780	509810	216324	491765	320828	256077	313203	465502	504018	573523	192999	264018	252554	469174	309806
201	Acetylvaline	Amino acid and Its metabolites	158.1	159.09	[M-H]-	C7H13NO3	7120.94	5484.69	12711.9	14491.8	10756.1	6880.09	11129.4	13134.4	10916	8421.25	7653.66	15672	8117.85	8356.1	5679.67	13678.1	5006.65	8575.07	5638.14	4905	7018.56	5149.27	8721.4	2989.85	5405.19	4212.38	4044.63	5559.48	2643.62	9180.56	5939.91	10011	5206.22	12869.9	15269.4	13570	13932.9	11927.9	4647.7	11607.5	14272.6	8235.23	6264.91
202	Adenosine	Nucleotide And Its metabolites	268.1	267.097	[M+H]+	C10H13N5O4	1.37739e+06	2.17131e+06	1.06446e+06	1.72861e+06	2.56443e+06	2.16158e+06	1.6187e+06	2.43229e+06	1.57821e+06	825768	833987	1.986e+06	974983	749431	480221	270081	518952	511346	431910	838373	518357	407610	679256	687630	334714	450754	412355	293199	384161	722045	343297	660999	398689	345580	507379	540843	794596	394217	372032	443200	231349	706947	440731
203	Adenosine 5'-Monophosphate	Nucleotide And Its metabolites	346.1	347.063	[M-H]-	C10H14N5O7P	220619	163339	202785	152624	161321	82223	34902.4	78517.7	63385.5	64401.4	34339.1	27117.9	27370.1	26969.3	22107.8	30926	34369	16885	21255.1	5622.33	17361	14278.4	48833.7	22054.8	32195.9	33050.6	16816.8	5377.69	13367.9	29813.1	28093.9	8649.24	41915.3	16095.1	19560.8	41223.7	21119.1	44753.2	9968.53	16219.5	12340.7	9966.27	10680.6
204	Adipic Acid	Organic acid And Its derivatives	145.1	146.058	[M-H]-	C6H10O4	1.89605e+06	1.93325e+06	737447	1.73405e+06	2.13511e+06	1.70752e+06	2.34022e+06	1.87539e+06	1.47852e+06	938730	1.30032e+06	707863	823188	1.57524e+06	785746	896279	743676	769732	928133	1.03688e+06	740483	755485	1.21571e+06	754511	974625	1.32988e+06	952716	765548	900258	1.17364e+06	909233	590542	1.18377e+06	783581	1.00815e+06	982364	1.46889e+06	811101	971786	942329	679617	912191	1.2727e+06
205	Adrenosterone	Hormones and hormone related compounds	301.2	300.173	[M+H]+	C19H24O3	6829.72	2012.79	1982.66	3125.43	1817.29	3842.09	8399.84	10956.9	3871.82	5092.87	6077.34	11248.5	17158.8	4133.18	934.463	4183.49	10524.9	9318.91	4999.11	2013.07	2454.62	6460.56	2979.72	6101.79	7218.94	5478.52	18142.9	2236.37	8332.88	5161.22	12878.1	3183.84	11357.2	11393.2	9027.03	3062.39	13541.9	14571.3	3663.16	2368.41	9592.79	11852.8	3718.91
206	Agmatine	Alcohol and amines	131.1	130.122	[M+H]+	C5H14N4	1.27572e+07	1.9201e+07	1.52937e+07	1.46786e+07	1.4027e+07	1.6928e+07	1.21163e+07	1.42004e+07	1.5114e+07	1.34678e+07	1.41938e+07	1.2444e+07	1.36458e+07	1.3469e+07	1.29189e+07	1.02001e+07	1.22382e+07	1.21783e+07	1.30322e+07	1.55661e+07	1.31608e+07	1.44844e+07	1.39578e+07	1.23578e+07	1.4529e+07	1.43632e+07	1.44591e+07	1.37986e+07	1.2604e+07	1.30122e+07	1.46485e+07	1.41523e+07	9.78807e+06	1.1306e+07	1.34327e+07	1.38698e+07	1.4554e+07	13760355	1.21325e+07	1.40853e+07	1.02642e+07	1.05296e+07	1.27782e+07
207	Ala-Ala	Amino acid and Its metabolites	161.2	160.085	[M+H]+	C6H12N2O3	32951.4	59939.3	29811.6	35048.2	48779.8	34042.3	26700.2	39264.3	35575	30515.3	52152.4	52078.9	75023.5	38307.6	35048.5	54390.8	57243.6	29354.5	36994.3	45005.9	46193.3	39971.1	55890.3	58387.6	62703	96224.6	40961.2	43171.7	46450.9	51220.5	50538.8	44750.1	64489.6	38001.5	50722.2	30650.3	46800.4	23552.1	45400.9	45025.3	20581.7	38984.9	21068.8
208	Ala-His	Amino acid and Its metabolites	227.1	226.107	[M+H]+	C9H14N4O3	64816.8	47851.4	33943.8	40609.4	31752.4	45171.3	38707.4	42117.8	36719.5	54329.2	64397.8	37545.1	49848.5	38743.6	60567.1	29254.3	23691.8	35955.2	49701.9	34918.7	53882.1	80277.7	37913.4	40733.2	35548.9	47175.1	25222.7	25743.9	47568.4	35159.3	36522.4	43596.4	100507	88664	31602.7	36879.7	19040.7	42962.5	48629.1	51792.3	48382.8	42748	38830.6
209	Ala-Pro	Amino acid and Its metabolites	187.1	186.1	[M+H]+	C8H14N2O3	643602	595489	771468	685957	681505	656411	678745	657743	934401	684178	981240	754264	706480	782067	761351	799642	904536	778832	894695	794129	926175	889982	908547	945651	974377	923156	947975	766400	736992	1.01867e+06	857154	777700	990764	987834	846425	813956	860643	906749	661008	801198	767840	809541	879564
210	Ala-Ser	Amino acid and Its metabolites	177.1	176.079	[M+H]+	C6H12N2O4	3526.82	4394.13	17393.9	1374.83	20959.7	10515.4	16251.4	14469.1	15540.7	15040.4	14540.6	17731.1	3927.96	13268.4	18652.1	8121	12163.4	9499.7	20078.5	12883.1	20242.8	6622.8	14358.7	17392.7	19906.1	18754.8	18811.1	12443	20834.3	14079.4	19167.3	11169	10802.9	9857.4	14357.7	12270.2	14361.3	1748.32	8906.34	10617.9	5975.56	13837.2	10990.8
211	Ala-gln	Amino acid and Its metabolites	218.1	217.106	[M+H]+	C8H15N3O4	33714.6	39900.6	31601.6	43965.6	38039.4	51232.1	45585.4	22034.1	52159.7	51459.3	41987.9	40607.7	37357.6	49399.2	31424.1	47836.5	44553.7	33155.8	50087.6	33564	31599	54581.4	67845.4	29715.4	52907.6	27021.7	44700.6	26653.3	47706.4	35761.5	51723	37010.7	65222.2	33186.9	40248.4	14213.5	41969	35468.4	38801.4	35711.1	31733.9	55218.2	35575.8
212	Aldehydo-D-altrose	Carbohydrates and Its metabolites	179.1	180.064	[M-H]-	C6H12O6	1.64894e+06	1.24425e+06	1.07934e+06	1.74564e+06	1.20954e+06	1.80086e+06	1.46985e+06	1.29973e+06	1.20813e+06	1.2322e+06	1.26624e+06	1.32705e+06	922780	1.48531e+06	1.49258e+06	1.62272e+06	1.27897e+06	2.32576e+06	1.92927e+06	2.07933e+06	1.60064e+06	2.22829e+06	1.90805e+06	1.95094e+06	757153	1.5554e+06	1.60571e+06	1.57628e+06	1.41786e+06	1.35181e+06	1.43989e+06	1.59902e+06	1.57975e+06	1.66946e+06	1.59717e+06	1.61609e+06	1.46783e+06	1.41503e+06	1.53636e+06	1.49755e+06	1.81621e+06	1.48834e+06	1.59716e+06
213	All-Trans-13,14-Dihydroretinol	CoEnzyme and vitamins	289	288.245	[M+H]+	C20H32O	833281	670701	987898	559938	446090	317265	258200	303624	309697	642513	510609	439552	461141	195092	257134	163704	383676	357077	494738	440988	446883	349449	277545	194093	209934	272488	72020.5	230013	108168	107331	301912	548852	179738	228050	200281	130421	147774	406500	141332	190955	232952	347444	272515
214	Allantoin	Organic acid And Its derivatives	157	158.044	[M-H]-	C4H6N4O3	4.96515e+06	4.82948e+06	4.80245e+06	5.32638e+06	5.0771e+06	4.72794e+06	4.96062e+06	4.86325e+06	4.94713e+06	4.50512e+06	4.66145e+06	5.77402e+06	5.34098e+06	4.65786e+06	5.16583e+06	4.67098e+06	5.02317e+06	4.77263e+06	4.55851e+06	4.96052e+06	4.75763e+06	4.81804e+06	5.23509e+06	2.62123e+06	4.96848e+06	6.00521e+06	5.17479e+06	5.06287e+06	5.17287e+06	5.05786e+06	5.16172e+06	4.81488e+06	4.99195e+06	4.89062e+06	4.61533e+06	5.06124e+06	4.7858e+06	5.6036e+06	4.87273e+06	4.77629e+06	5.40769e+06	5.26899e+06	6.64281e+06
215	Allysine	Amino acid and Its metabolites	144.1	145.074	[M-H]-	C6H11NO3	56313.9	62590.8	37275.1	46440.7	52419.9	59442.2	59497.4	59484.8	20178.9	91254.3	68459	70575.2	49482.3	40036.7	53695.5	72387.4	68505.8	43504.6	62385.1	52788.2	54398.3	30503.1	60422.2	51065.5	49458.4	45551.5	54555.9	59644.7	43026.2	45521.6	54682.2	48251.3	63467.1	48308.4	56329.3	39138.4	66271.1	33797.6	66686	13666.9	65070.9	44812.7	52934.9
216	Aminolevulinic acid	Organic acid And Its derivatives	132.1	131.058	[M+H]+	C5H9NO3	77746.5	141338	126120	95397.9	74904	97225.8	51564.9	126794	93019.3	78330.9	97255.5	72370.9	86361.8	42478.9	110538	83199.5	98948.1	95282.1	102793	102705	101509	94387.9	89095.7	103547	93995.4	86799.9	94319.5	65506.7	118721	77775.1	95318	102913	83768.6	89282.2	92611.3	88166.2	83079.2	90874.3	92422.2	99997.4	102097	78790.7	91656.3
217	Aminomalonic Acid	Organic acid And Its derivatives	118	119.022	[M-H]-	C3H5NO4	252054	308164	348748	310009	333994	286100	216339	245228	342515	240887	348339	339921	299130	283991	273681	351426	336524	315950	267828	334822	381579	318394	334961	308366	277895	296186	297191	344454	312023	324255	313900	341229	353847	320569	323128	285987	320802	366990	321087	343710	285235	391132	356102
218	Ammeline	Heterocyclic compounds	128.1	127.049	[M+H]+	C3H5N5O	303941	282276	591423	514886	538115	321394	552764	308232	528582	325513	315542	334615	429288	670739	331746	286049	317903	492296	280523	526802	535583	279859	348139	314495	584345	258862	355738	249543	641128	296266	294583	288655	244884	282422	326350	262715	236967	525656	267847	219511	265824	246273	301781
219	Androstenediol	Hormones and hormone related compounds	291.231	290.225	[M+H]+	C19H30O2	5.59112e+06	5.69876e+06	5.76663e+06	5.7617e+06	6.32884e+06	6.0292e+06	5.97706e+06	5.49125e+06	5.84602e+06	5.74705e+06	6.12665e+06	5.73713e+06	6.23978e+06	6.19359e+06	6.04672e+06	5.8734e+06	5.81997e+06	6.49914e+06	5.89327e+06	5.46839e+06	5.78234e+06	5.47185e+06	5.9501e+06	4.95916e+06	5.83512e+06	5.65703e+06	6.22098e+06	5.97679e+06	6.34922e+06	6.02248e+06	5.42534e+06	5.72706e+06	5.9475e+06	5.66942e+06	6.13288e+06	5.98326e+06	5.57571e+06	6.17008e+06	5.54858e+06	5.95113e+06	5.97008e+06	5.73847e+06	5.39086e+06
220	Arachidyl-glycine	Alcohol and amines	352.3	369.324	[M-H2O+H]+	C22H43NO3	5243.24	10492.5	7391.05	5276.08	2884.38	1523.32	12044.5	1786.2	7181.33	3885.67	4688.39	3152.04	10505.3	6770.86	8018.21	1280.29	2502.66	899.607	5655.64	560.353	8805.16	9	9	9	9	9	9	9	9	9	9	9	9	9	9	9	9	9	9	9	9	9	9
221	Arg-Gly	Amino acid and Its metabolites	232.1	231.133	[M+H]+	C8H17N5O3	48020.3	38992.2	39959.9	48137.3	43856.9	42269.5	36135.3	50459.6	41714.6	33525.1	42648.9	35442.4	29048.9	33595.5	37017.3	62084	53389.1	51057.1	46511.6	41627.8	43349.2	38475	44719.6	38043.5	40208.1	58623.6	47965.3	39957	29305.9	59682.6	63289.3	55954.1	38747	39321.9	42036.5	42360	37388.6	41373.8	38604.5	34552.8	34178.3	26549.4	46572.1
222	Arg-Ser	Amino acid and Its metabolites	262.1	261.144	[M+H]+	C9H19N5O4	66430.3	57879.7	48564.2	57408.8	59532.7	65236.2	69212.3	48980.8	45122.6	64596.9	52616.7	74503.7	45420.5	67577.9	71097.7	64949.9	56646.6	84497.5	60593.1	76523.8	57729.8	58435.7	83643.6	84691.9	81774.8	58731.8	67838	58183.7	62656.1	80725.9	78482.8	64827.4	67919.1	92320.7	68640.1	79566.6	79193.4	50226.3	86618.5	64881.6	70525	65119.1	69852
223	Argininosuccinic acid	Organic acid And Its derivatives	289.1	290.123	[M-H]-	C10H18N4O6	64069.3	45482.2	24694.2	49148.5	27111.6	30430.5	94453.1	48276.1	49542.1	75461	49267.8	45536.2	42229.6	36232.8	52613.4	85432	26048.8	43044	86982.7	28873	44159.2	24193.5	63752.2	52884.1	90059.3	43289.6	31583.1	44592.5	38452.5	30303	79116.9	53019.1	56442.6	39796	108176	50730.7	42829.5	42434.8	77016.7	57819.1	43984.9	42767.8	97022.4
224	Asn-Arg	Amino acid and Its metabolites	289.2	288.154	[M+H]+	C10H20N6O4	15668.5	9	17494	25544.1	31149.6	16212.8	15540.5	10247.4	15436.1	28776.8	19091.1	9796.69	5845.68	10696.5	14385.8	22311.2	19901.1	11933	32969.6	21270.6	24183.2	25663.5	21684.5	41378	13932.7	24571.9	14076.3	11312.5	10165.2	33249.3	18471.1	17020.2	17625.2	20914.9	8975.46	12236	16579.6	11013.5	39850.6	33946.5	28805.8	30980.9	28718.8
225	Asn-Asn	Amino acid and Its metabolites	247.1	246.096	[M+H]+	C8H14N4O5	3566.49	4828.98	5037.25	4341.68	3478.63	19465.9	12629.5	7332.44	4845.49	11775.4	14866.9	9	7877.67	6080.55	12580.9	6108.16	8646.35	4413.45	6749.68	8277.2	9716.98	9	9	9	9	9	9	9	9	9	9	9	9	9	9	9	9	9	9	9	9	9	9
226	Asn-Hyp	Amino acid and Its metabolites	246.1	245.101	[M+H]+	C9H15N3O5	20804.2	33345.6	21320.4	21759.1	66070.7	40039.6	21016	21604.3	24627.2	6766.29	39489.9	27905.7	20245.4	16266.4	16417.9	25320.9	20980.1	35923.5	16162	45022.6	41263.3	25489.2	29596	24887.8	29074.6	33949.3	17042.4	22774.7	32998.1	30952.2	46884.3	39982.1	34582	33645.5	36618.5	25772.6	22012.9	17202.2	41293	21746.4	7605.84	26195.4	20859.8
227	Asn-Trp	Amino acid and Its metabolites	319.1	318.132	[M+H]+	C15H18N4O4	38164.9	20659.2	23207.9	39418.6	32945.1	59518.4	25866.6	37698.4	27819.9	31908.7	25176.7	35662.5	34635.2	33868.5	25601.3	10812.3	15381	18820	24741.2	40314.6	28349	45088.8	12724.1	21182	32810.4	17402.4	41160.1	42548.7	27856.7	38141.6	26706	20780.9	18994.2	50291.6	42446	17471.4	44368.2	14144.6	51752.6	37570.4	33787.8	17590.9	20767.5
228	Asp-Glu	Amino acid and Its metabolites	263.1	262.08	[M+H]+	C9H14N2O7	26025	43553.1	23203.2	31717.1	29157.9	34068.7	32625.3	15229.2	20970.7	25249.3	21304.9	42189.5	27859.9	36433.4	22021.6	44828.4	28809.4	33244.4	44199.6	27443.4	27873.4	24477.6	26605.8	20936.7	39375.7	25800.2	23037.9	18906.6	26811.4	25441.4	16880.2	40380.2	19269.1	24852	38038.1	30957.2	14418.6	18342.2	17762	39160.4	44257.3	25847.1	20969.6
229	Asp-Lys	Amino acid and Its metabolites	262.1	261.132	[M+H]+	C10H19N3O5	54486.6	58207.7	56306.1	81681.2	35155.4	72570.6	41111.9	54433.9	32379	35097.1	32149.7	27091.7	42317.6	58001.4	43593.9	45219.7	66660	41917.6	74175.2	50075.6	69300.8	34131.2	39824.1	67493.8	57172.2	24913.8	56037.5	45786.6	49813.7	65880.4	43494	64352.7	46964.2	71264.6	57256.7	47745.4	58607	65309.3	53598.7	36585.6	47464	43599.6	75108.7
230	Azelaic Acid	Organic acid And Its derivatives	187.1	188.105	[M-H]-	C9H16O4	1.41053e+06	1.04824e+06	1.26137e+06	1.23834e+06	1.47199e+06	951100	1.2367e+06	1.27133e+06	1.26205e+06	1.10107e+06	1.08857e+06	1.26981e+06	1.48404e+06	1.61166e+06	1.10919e+06	1.0307e+06	2.47246e+06	3.48669e+06	1.14604e+06	1.19585e+06	1.28937e+06	1.12814e+06	1.16316e+06	1.88511e+06	1.19663e+06	1.13466e+06	989424	958711	1.14486e+06	1.43507e+06	1.14034e+06	1.33689e+06	1.01673e+06	1.61372e+06	1.51462e+06	1.18619e+06	996341	1.27395e+06	1.20552e+06	1.26537e+06	1.01167e+06	1.37384e+06	1.1702e+06
231	Barbital	Heterocyclic compounds	183.1	184.085	[M-H]-	C8H12N2O3	2.87774e+07	3.30821e+07	3.68884e+07	3.32067e+07	3.28713e+07	3.16773e+07	3.63666e+07	3.25107e+07	3.45614e+07	3.69009e+07	3.52668e+07	3.48803e+07	3.2544e+07	3.6083e+07	3.63773e+07	3.97332e+07	3.37976e+07	3.54441e+07	3.20986e+07	3.4032e+07	3.08466e+07	3.71359e+07	2.86854e+07	3.58037e+07	3.41881e+07	3.42327e+07	3.45622e+07	3.84943e+07	3.06154e+07	3.73261e+07	2.88613e+07	3.8664e+07	3.5641e+07	3.52384e+07	3.6218e+07	3.21643e+07	3.57765e+07	4.17011e+07	3.59073e+07	3.53492e+07	3.21824e+07	3.07455e+07	3.26043e+07
232	Benzaldehyde	Benzene and substituted derivatives	107	106.042	[M+H]+	C7H6O	1.26484e+07	1.31007e+07	1.62609e+07	1.24217e+07	1.44723e+07	9.82197e+06	13398782	1.21938e+07	1.31935e+07	1.47204e+07	1.34714e+07	1.44084e+07	1.27701e+07	9.4504e+06	1.30768e+07	1211805	1.25191e+07	8.67031e+06	1.46023e+07	1.38161e+07	1.24845e+07	1.44348e+07	1.4882e+07	1.47655e+07	1.38566e+07	1.17151e+07	1.41062e+07	1.15717e+07	1.25292e+07	1.22411e+07	1.43016e+07	1.18356e+07	1.53713e+07	8.9594e+06	1.65701e+07	1.21431e+07	9.99516e+06	1.17018e+07	1.32479e+07	1.03927e+07	1.02073e+07	1.35217e+07	1.36695e+07
233	Benzamide	Alcohol and amines	122.1	121.053	[M+H]+	C7H7NO	172667	186298	191055	131299	134662	117928	136314	134047	137642	168384	158997	106444	107920	144645	152896	143469	182880	120408	164999	176571	118354	187045	176507	158409	187782	143697	171523	213893	202836	201646	168134	163553	173448	199407	155051	164330	131600	151494	120493	140059	150579	119368	135007
234	Betaine	Others	118.1	117.079	[M+H]+	C5H11NO2	6.04556e+06	5.10014e+06	5.80663e+06	4.79468e+06	6.49272e+06	6.81377e+06	5.13261e+06	1.41465e+07	4.00307e+06	5.86581e+06	5.46842e+06	1.28229e+07	5.97862e+06	5.94553e+06	7.45899e+06	5.55401e+06	6.24923e+06	1.36308e+07	1.56083e+07	4.14584e+06	6.48174e+06	1.36675e+07	6.96237e+06	6.52783e+06	6.62863e+06	3.9293e+06	6.31923e+06	4.48876e+06	5.54629e+06	5.87172e+06	4.95584e+06	6.02332e+06	5.54546e+06	6.34636e+06	6.71248e+06	5.71554e+06	1.53139e+07	1.52301e+07	5.86359e+06	5.47641e+06	5.90836e+06	6.49695e+06	5.88555e+06
235	Bicine	Organic acid And Its derivatives	164.1	163.084	[M+H]+	C6H13NO4	78706.5	50271	102818	53335.7	74087.3	50833.5	73532.1	64298.6	85047.9	87838.1	56626.1	76014.1	140810	13230.1	94928.3	91495	65118.6	116419	88989.4	29470.7	58792.1	45510.4	75837.7	102262	107110	125352	75592.9	79018.8	79702.2	82548.3	87266.5	51416.2	98095.1	63747.5	74073.3	93938.9	89635.4	78082.7	64273.2	37784.2	76884.8	94496.7	93558.9
236	Biotin	CoEnzyme and vitamins	245.1	244.088	[M+H]+	C10H16N2O3S	664606	742656	586880	577346	498073	726865	964162	895102	865248	656936	605962	928911	735459	1.05713e+06	686971	619195	1.00258e+06	604767	794081	726941	669909	923301	869862	982407	865118	926907	918466	768337	932938	931088	739426	801221	770413	691690	895140	695649	845899	750319	817126	599509	789632	916809	781717
237	Butenoyl-PAF	Others	550.4	549.379	[M+H]+	C28H56NO7P	9307.28	31109.4	7675.74	11734.2	13632.2	38312.9	22390.3	96962.3	39222.3	18908.1	28849.7	18487.6	18772.6	23761.5	37940.5	35669.8	87762.2	46603.5	23976.6	51247.3	79964.1	17962.5	51560.7	12476.5	9863.75	30805.5	20063.2	10392.8	66302.8	29650.1	13856.4	35761.9	139810	50688.5	18607.7	35977.6	110919	40859.5	36481.7	42129.2	88115.7	32118.4	84783.4
238	Butylamine	Alcohol and amines	74.1	73.0891	[M+H]+	C4H11N	633986	833287	770480	699619	772602	632149	658109	990675	618735	682107	821353	623963	519652	823947	778462	669277	836701	1.10667e+06	715117	715771	650394	990951	697782	839260	760539	976694	843556	615489	811401	885405	964593	727492	866398	857344	764186	937791	1.13203e+06	999679	789794	959517	771790	782486	842292
239	Caffeic acid methyl ester	Benzene and substituted derivatives	195.1	194.058	[M+H]+	C10H10O4	365115	502163	355372	393768	323487	336290	381946	336248	366568	446776	541289	390286	378904	454268	409043	425102	366399	404826	296536	404085	412188	397936	330251	367478	360595	364211	350638	432627	409183	337332	327147	354559	362626	402487	406809	418109	394958	344997	394196	385071	351048	402653	455196
240	Caffeine	Heterocyclic compounds	195.1	194.08	[M+H]+	C8H10N4O2	1.17669e+06	852016	1.10078e+06	873871	811814	379398	599305	885705	871213	747488	1.06668e+06	437758	331669	961998	729205	925080	1.19694e+06	960679	1.07802e+06	1.25767e+06	1.2224e+06	1.14217e+06	915568	957319	672672	816171	744055	918813	946277	1.21356e+06	852355	742355	864696	1.51157e+06	1.15844e+06	931961	703542	1.32705e+06	1.00566e+06	1.22526e+06	993184	845681	903431
241	Caldine	Alcohol and amines	132.2	131.142	[M+H]+	C6H17N3	48567.7	77934	83607.4	86016.2	67469.8	89142.9	72393.4	43667.8	69252.6	47601.5	54637.7	64561.8	59132.6	56134.3	74521.4	72182.9	56840.3	61019	72733.6	53973.5	44922	71992.7	80257.4	84787.5	45065.5	97888.4	80747	79636.2	60878.8	71016.3	63586.8	124649	83602.5	42873.8	90360.9	120139	79449.6	117899	61893.3	52515	76957.1	85365.3	116223
242	Caprolactam	Heterocyclic compounds	114.1	113.084	[M+H]+	C6H11NO	1.89682e+08	1.72115e+08	1.34911e+08	1.70263e+08	1.54551e+08	1.79791e+08	1.55378e+08	1.50129e+08	1.54381e+08	1.67908e+08	1.58511e+08	2.17564e+08	210836165	1.51504e+08	1.42524e+08	1.37797e+08	1.92193e+08	1.56805e+08	1.62493e+08	1.51501e+08	1.42283e+08	1.6656e+08	1.6081e+08	1.45709e+08	1.87155e+08	1.97436e+08	1.43962e+08	1.64674e+08	173543175	1.56762e+08	194451115	1.69722e+08	1.54376e+08	1.87929e+08	2.11056e+08	1.71648e+08	1.56893e+08	1.82535e+08	1.70816e+08	1.89124e+08	1.55599e+08	1.46019e+08	1.57543e+08
243	Carnitine C18:0	FA	428.3	427.366	[M+H]+	C25H49NO4	109691	88883.3	27833.6	23648.2	17056.8	58139.3	23665.4	74826.8	58263.1	26817.6	93021.7	106970	38395.3	30386.6	36418.3	22465.8	33912.3	33308.7	20001	57739.7	121788	80557.5	64721.1	8848.35	37963	38609.5	27115.3	4406.88	21142.6	36607.8	23352.2	31424	119492	51126.3	37280.8	40621	121046	33993.6	26495	54942.5	100484	131026	149217
244	Carnitine C18:1	FA	426.4	425.351	[M+H]+	C25H47NO4	54071.9	125550	20720.5	15358.4	9928.63	43136.2	7179.24	68681.3	10059.2	22058.2	82025.7	112594	19544.8	25439.9	40903.7	12079.5	59336.8	9070.38	18493.4	62204.1	150980	52288.5	158329	16445.1	30764.1	38382.6	38720.9	9183.06	22562.8	137377	8967.1	27361.9	252306	57414	35923.2	31945.4	505640	48935.5	21236.9	54174.5	125344	131794	408563
245	Carnitine C18:4	FA	420.3	419.304	[M+H]+	C25H41NO4	23771.1	30599.5	26336.1	36054	26365.4	26447.2	31328.6	21064.5	23422.9	26290.7	35340.3	28093.7	32622.5	25472.3	41836.4	22584	32633.8	38378.3	39012.2	26092.6	24553.9	31561.1	31536.5	24943	30610.6	27554.4	23011	30871.3	33089.5	32384.4	44306.1	33511.6	29424.4	32394.6	28749.3	28368.4	26709.8	27543.2	26840.2	28123.6	30714	33285.3	32896.8
246	Carnitine C19:2	FA	438.4	437.351	[M+H]+	C26H47NO4	506115	364010	489953	454885	551767	341283	375485	488726	371556	484330	390383	389034	498881	507748	477577	405451	511653	419831	501790	395487	356396	382745	527909	390977	642853	471283	535975	403698	433479	475952	344548	496800	483703	367221	615522	518077	515106	447125	509121	415497	501744	470931	426385
247	Carnitine C3:0	FA	218.1	217.131	[M+H]+	C10H19NO4	48747.1	34475.3	33610.8	34036.7	43836.3	21020.7	28783	32619.3	46026.2	34778.9	45794.4	25759	26557	54972.9	16067.4	16582.7	27946.6	18535.7	44298.7	43639.1	29003	32911.1	48704.5	47739.6	12381.8	47953.1	38208.5	29173	71425.8	42219	49342.4	54818.7	45955.9	34325.3	42485.4	40654	25554.4	32326.5	35012.9	40563.8	37117.6	37845.5	78898.7
248	Carnitine C5:0	FA	246.2	245.163	[M+H]+	C12H23NO4	26855.7	7963.91	15544.4	25325.5	31382.8	20063.6	7853.33	16380.1	17106.6	11753.9	6888.75	19137	13315.2	30040.1	13873.1	7384.47	21262.8	18484.5	23719	23786.5	7209.1	9037.26	12494.6	27293.8	7023.91	33368.7	16304.6	32170	14792.7	17999.4	20628.3	25728.4	28362.9	27693.9	12340.2	8090.67	6829.92	27293.2	17804.4	23364.6	3777.21	9495.59	70588.1
249	Carnitine-2-methyl-C4	FA	246.2	245.163	[M+H]+	C12H23NO4	26855.7	7963.91	15544.4	25325.5	31382.8	20063.6	7853.33	16380.1	17106.6	11753.9	6888.75	19137	13315.2	30040.1	13873.1	7384.47	21262.8	18484.5	23719	23786.5	7209.1	9037.26	12494.6	27293.8	7023.91	33368.7	16304.6	32170	14792.7	17999.4	20628.3	25728.4	28362.9	27693.9	12340.2	8090.67	6829.92	27293.2	17804.4	23364.6	3777.21	9495.59	70588.1
250	Catechol	Benzene and substituted derivatives	111.1	110.037	[M+H]+	C6H6O2	8.97559e+06	8.359e+06	8.93644e+06	8.76247e+06	1.00596e+07	8.7988e+06	7.19116e+06	7.91662e+06	9.0608e+06	9.81311e+06	8.3324e+06	7.62305e+06	8.61064e+06	9.93082e+06	1.00466e+07	1.08721e+07	1.00446e+07	9.92946e+06	9.0093e+06	8.14391e+06	8.04575e+06	9.77282e+06	1.02118e+07	9.44189e+06	7.80285e+06	8.00844e+06	8.59441e+06	1.0584e+07	8.59457e+06	9.73849e+06	8.43231e+06	9.06271e+06	1.12636e+07	1.01999e+07	1.01079e+07	1.13422e+07	7.93787e+06	9.33165e+06	8.63738e+06	8.6747e+06	9.0823e+06	9.91116e+06	8.25607e+06
251	Cholic acid	Bile acids	407.3	408.288	[M-H]-	C24H40O5	115902	96596	118645	123042	99417.1	115448	107835	110228	106654	109918	98613.6	42304.6	102013	109734	100084	99899.2	110059	94219	104868	67958.7	105652	95542.6	95612.9	108672	46230.5	100640	114664	114676	100407	90550.9	97328	106146	107845	98853.7	80167.8	64454.1	115710	101214	117287	100668	99410.1	56442.9	99789.9
252	Choline	Tryptamines,Cholines,Pigments	105.1	104.108	[M+H]+	C5H14NO+	84339.4	72770.8	245758	62313	122489	132854	52540.3	80425.5	144393	62790.4	62115.7	69738.6	88826.8	100439	82094.5	149597	46410	26616.4	114813	90862.7	118004	9	9	9	9	9	9	9	9	9	9	9	9	9	9	9	9	9	9	9	9	9	9
253	Cis-4-Hydroxy-D-Proline	Amino acid and Its metabolites	132	131.058	[M+H]+	C5H9NO3	77746.5	141338	126120	95397.9	74904	97225.8	51564.9	126794	93019.3	78330.9	97255.5	72370.9	86361.8	42478.9	110538	83199.5	98948.1	95282.1	102793	102705	101509	94387.9	89095.7	103547	93995.4	86799.9	94319.5	65506.7	118721	77775.1	95318	102913	83768.6	89282.2	92611.3	88166.2	83079.2	90874.3	92422.2	99997.4	102097	78790.7	91656.3
254	Cis-Aconitic Acid	Organic acid And Its derivatives	173	174.016	[M-H]-	C6H6O6	51674	32884	54361.8	37334.7	50442.6	40571.8	47700.3	43469.7	16127.5	49414.5	44353.3	39439.8	45170.1	31989.9	35843.3	40157	33685.4	49559.3	53493.1	43293.7	42842.6	41856.4	35959.7	28029.4	33445.2	30935.2	15283.4	35992.8	51073.1	44854	45919.5	44581.9	19877.5	47804.9	54144	48255.2	32285	45010.8	46289.5	36223.7	13121	44824.5	32409
255	Cis-L-3-hydroxyproline	Amino acid and Its metabolites	132.1	131.058	[M+H]+	C5H9NO3	77746.5	141338	126120	95397.9	74904	97225.8	51564.9	126794	93019.3	78330.9	97255.5	72370.9	86361.8	42478.9	110538	83199.5	98948.1	95282.1	102793	102705	101509	94387.9	89095.7	103547	93995.4	86799.9	94319.5	65506.7	118721	77775.1	95318	102913	83768.6	89282.2	92611.3	88166.2	83079.2	90874.3	92422.2	99997.4	102097	78790.7	91656.3
256	Coniferol	Alcohol and amines	181.1	180.079	[M+H]+	C10H12O3	182029	238611	202521	191644	175967	184244	220144	244234	239451	140869	93248.5	217553	202327	246726	158370	176702	185616	237368	202871	174213	122779	184336	191375	177358	259135	167343	211690	191123	185858	192055	225231	244329	210274	175551	228061	237472	133491	193116	193802	147756	148226	146267	170424
257	Creatine	Organic acid And Its derivatives	132.1	131.07	[M+H]+	C4H9N3O2	2.40259e+06	2.18095e+06	1.84939e+06	1.90344e+06	2.2074e+06	2.39366e+06	2.1684e+06	2.12038e+06	1.99332e+06	2.38177e+06	2.38803e+06	1.83358e+06	1.70251e+06	1.8442e+06	2.4205e+06	2.31432e+06	2.03649e+06	2.05034e+06	2.06568e+06	2.69001e+06	2.00213e+06	2.45564e+06	1.78369e+06	1.64158e+06	1.88844e+06	2.06922e+06	2.12051e+06	2.44575e+06	2.02452e+06	2.28125e+06	2.1258e+06	2.18077e+06	2.04093e+06	2.01856e+06	2.31544e+06	1.87968e+06	1.82867e+06	2.01274e+06	2.07837e+06	2.18503e+06	1.75686e+06	2.23969e+06	1.85798e+06
258	Creatine phosphate	Nucleotide And Its metabolites	210.1	211.036	[M-H]-	C4H10N3O5P	589309	580843	575864	317245	499562	451365	542039	496579	520812	608021	492906	513291	498610	568032	478551	343284	521251	307274	345400	500865	557380	479041	461032	516923	484021	507820	502976	484229	300326	490521	288831	463609	488499	300984	468908	427036	497024	260584	472965	453555	246549	478772	456581
259	Creatinine	Organic acid And Its derivatives	114.1	113.059	[M+H]+	C4H7N3O	191868	137330	133288	164372	112438	154491	135709	187387	113277	145984	150103	125259	170618	176558	157988	111548	137133	106339	124384	158045	125979	148576	144808	150017	209738	124730	116468	123900	163813	86363.7	159608	174331	164306	119869	133035	168255	143315	125327	123991	118111	107175	153741	120068
260	Cyclocreatine	Nucleotide And Its metabolites	144.1	143.069	[M+H]+	C5H9N3O2	5.44464e+06	5.22226e+06	4.0784e+06	5.54839e+06	5.44921e+06	4.99638e+06	4.83209e+06	5.9941e+06	4.98437e+06	5.11688e+06	4.39371e+06	5.01941e+06	5.83292e+06	4.38987e+06	4.5744e+06	4.49958e+06	5.09592e+06	4.65711e+06	4.7426e+06	4.89487e+06	5.16934e+06	5.30998e+06	6.455e+06	4.67196e+06	5.32638e+06	4.51638e+06	4.40856e+06	5.00441e+06	4.73287e+06	4.80715e+06	5.46535e+06	4.69962e+06	4.4607e+06	4.78966e+06	5.14052e+06	4.59733e+06	4.46393e+06	4.41541e+06	5.02619e+06	4.90531e+06	4.60851e+06	4.93151e+06	5.15095e+06
261	Cycloleucine	Amino acid and Its metabolites	130.1	129.078	[M+H]+	C6H11NO2	212818	226296	205282	213798	196386	245837	253459	210122	200423	201275	242453	182950	203138	42825	474414	176097	189291	123172	177473	181976	173734	215093	194599	178867	197639	167471	147977	178456	194485	161802	206541	197631	211234	198582	189991	174273	206357	199638	186668	203330	199758	139583	194363
262	Cys-Glu	Amino acid and Its metabolites	251.1	250.062	[M+H]+	C8H14N2O5S	10199.4	15822.6	703.883	2318.51	5789.72	7859.6	5496.96	8690.83	8921.8	5350.06	16335.4	9	9051.44	6837.05	9568.77	6591.19	15506.8	21476.4	10645.6	11077.2	14594.1	9392.99	13393.1	8290.78	9037.51	11849.4	14409.8	14110.6	8944.34	2583.99	11734	10613.4	35582.8	14227.7	3684.56	8461.5	8557.19	11018.5	15917.7	2982.5	18666.4	5305.73	21103.2
263	Cys-Met	Amino acid and Its metabolites	253.1	252.06	[M+H]+	C8H16N2O3S2	38288.6	58133.5	56196.2	60196.5	57489.6	34620.6	19308	10830.4	27373.2	79026.2	50583.3	33879.6	56280.4	30695.7	49646.7	38238.6	42313.2	59198.4	33472	48970.2	26011.1	45090.6	14440	46159.3	22088.9	48581.2	73557.9	40138.6	75019	9670.03	22426.9	40601.5	63364.1	47811.3	64481.4	40914.3	34552.1	26351.3	33636.8	77566	48670.3	2169.21	50148.6
264	Cys-Pro	Amino acid and Its metabolites	217.1	218.073	[M-H]-	C8H14N2O3S	872383	768045	828073	789766	877375	884077	815688	770655	740658	932807	844838	1.01343e+06	578413	865709	838444	890536	785040	912039	907410	912740	832554	819240	833093	820139	797733	876018	853217	891381	809863	849019	862106	906575	1.0142e+06	937300	893642	874310	978631	914479	872098	842101	828920	929847	867161
265	Cysteamine	Alcohol and amines	78	77.03	[M+H]+	C2H7NS	58602.2	36992.7	21641.8	23328.2	28446.4	24075.7	22900.8	29929.5	47970.9	32033	40584	46794.1	19316.5	20925.5	23788.3	38792.8	28070.1	67017.9	49768	29352	41918.6	36976.4	31629.8	37706	53014.4	30352.7	24684.5	36835.2	33403.2	40751.9	36673.5	16920	36309.8	37002.5	49187.8	31236	31079.6	32798.4	43679.9	30717.3	39837.6	59485.7	41993.3
266	Cytidine 5'-diphosphate	Nucleotide And Its metabolites	427	403.018	[M+Na]+	C9H15N3O11P2	468426	786193	1.48341e+06	579024	621450	754458	599093	444634	331498	947172	395019	5.51289e+06	5.50626e+06	676271	764911	531127	495299	557208	587884	627456	576798	419255	727502	652666	579900	1.0085e+06	569202	644948	757806	572117	747194	488487	556232	511191	925725	615775	514191	474881	856226	615658	513921	613249	562943
267	Cytidine-5-Monophosphate	Nucleotide And Its metabolites	322	323.052	[M-H]-	C9H14N3O8P	5074.11	6970.2	9	1065.75	7382.89	2414.48	1519.43	4924.66	4111.58	2190.78	6260.51	18847.7	8874.12	14795.7	6009	3379.01	15630.1	1479.75	9	4999.73	9318.99	9089.03	6939.34	5941.77	1601.16	6697.5	5705.09	2518.13	9562.56	9724.84	4272.16	10998.4	4644.14	8489.33	9	11100.2	3327.97	5191.75	645.559	5945.63	9622.83	5813.83	8755.53
268	Cytochalasin H	Hormones and hormone related compounds	474.3	493.283	[M-H2O-H]-	C30H39NO5	73665.2	105747	60974.4	61791.8	92393.5	67847.6	90645.8	57420.9	62281.4	90137.7	85251.4	68072	77648.7	66957.6	33599.6	83775.6	74408.6	66001.7	176083	80385.1	65764.9	136073	78248.5	62962.2	75469.5	88781.4	54274.5	84740	92835.4	87014.4	46355.2	56920	67629.5	70416.2	99656.7	86878.9	106455	88876.3	86392.5	69103.7	85991.8	89628.4	113829
269	D-(+)-sucrose	Carbohydrates and Its metabolites	365.1	342.116	[M+Na]+	C12H22O11	763588	737550	732001	3.09104e+06	1.55135e+06	412201	194517	256758	4.41554e+06	267942	156775	1.974e+06	346151	3.2476e+06	308247	283143	181229	208765	1.70291e+06	3.20623e+07	2.72065e+07	1.33351e+06	1.51357e+06	1.13308e+07	222018	523555	1.1299e+06	164554	2.56834e+06	2.62464e+06	345711	4.17248e+06	3.47221e+06	1.00595e+06	1.59327e+06	1.1381e+06	1.63515e+06	1.4198e+06	370950	1.28398e+06	569256	607774	1.84918e+06
270	D-Allo-Isoleucine	Amino acid and Its metabolites	132.1	131.095	[M+H]+	C6H13NO2	394818	396241	584617	2.6813e+06	1.02214e+06	558945	364598	416329	430710	349530	275911	395948	544137	1.31106e+06	425829	328056	626159	515411	374445	568548	782516	506824	745750	314515	524721	407881	1.5328e+06	619640	1.27232e+06	392870	336591	469159	236321	657997	394087	469005	588536	1.06046e+06	420345	846964	289668	296614	1.09827e+06
271	D-Allose	Carbohydrates and Its metabolites	179.1	180.16	[M-H]-	C6H12O6	1.64894e+06	1.24425e+06	1.07934e+06	1.74564e+06	1.20954e+06	1.80086e+06	1.46985e+06	1.29973e+06	1.20813e+06	1.2322e+06	1.26624e+06	1.32705e+06	922780	1.48531e+06	1.49258e+06	1.62272e+06	1.27897e+06	2.32576e+06	1.92927e+06	2.07933e+06	1.60064e+06	2.22829e+06	1.90805e+06	1.95094e+06	757153	1.5554e+06	1.60571e+06	1.57628e+06	1.41786e+06	1.35181e+06	1.43989e+06	1.59902e+06	1.57975e+06	1.66946e+06	1.59717e+06	1.61609e+06	1.46783e+06	1.41503e+06	1.53636e+06	1.49755e+06	1.81621e+06	1.48834e+06	1.59716e+06
272	D-Arabinose	Carbohydrates and Its metabolites	149	150.053	[M-H]-	C5H10O5	23208.5	32400.8	30141.4	14096.1	18888.9	34166.3	27452.2	24642.7	15156.9	27418	20095.4	23530.1	17361.4	31927.8	24508	11705.2	30465.4	16344.3	30612.8	28183.3	13619.6	38435	27135.4	19372.9	22356.8	20446.1	20755.8	19406.6	32287.9	28510.4	20078.2	18925.9	32056.3	31087.3	31498.5	20568.3	18321.2	16380.2	21138.1	34863.1	25334.4	22111.4	18378.8
273	D-Arabinose 5-phosphate	Carbohydrates and Its metabolites	229	230.019	[M-H]-	C5H11O8P	69171.1	168268	143554	86318.9	84491.5	81179.1	144358	89219.1	138197	67237	53922.7	144156	65831.2	73934.2	69508.3	140808	126312	126614	48007.3	150481	115476	63891.2	94136.2	113459	109447	75273.3	137383	127941	64920.2	86965.9	123837	68350	124037	44168	49360.2	60823.1	125990	129082	37851.7	69529	107867	59143.3	125795
274	D-Arabitol	Carbohydrates and Its metabolites	153	152.068	[M+H]+	C5H12O5	270443	180986	278668	222072	266373	113921	234845	232050	348145	381361	240192	274679	261492	254519	343391	127229	210397	359393	297956	270281	426570	352753	315526	292382	255369	182066	242700	341228	192701	273577	303017	205077	159043	295787	218387	291331	244777	285262	284923	276417	97406.1	352565	188692
275	D-Erythronolactone	Aldehyde,Ketones,Esters	117	118.027	[M-H]-	C4H6O4	1.78104e+06	1.41144e+06	1.37703e+06	872460	1.18537e+06	2.32139e+06	977476	1.74743e+06	1.97198e+06	986063	1.77099e+06	2.01481e+06	2.64317e+06	2.96055e+06	2.41846e+06	1.80119e+06	1.49334e+06	2.31504e+06	1.55468e+06	1.59251e+06	1.9895e+06	1.90764e+06	1.77443e+06	1.4796e+06	1.25139e+06	704416	1.81155e+06	1.87689e+06	1.76478e+06	1.81523e+06	1.44475e+06	2.1505e+06	2.28529e+06	2.2602e+06	917544	1.77808e+06	1.97746e+06	1.18093e+06	1.38165e+06	2.20372e+06	2.26642e+06	1.99198e+06	1.55407e+06
276	D-Fructose	Carbohydrates and Its metabolites	181	180.063	[M+H]+	C6H12O6	1.90564e+06	2.11459e+06	2.28115e+06	2.19339e+06	3.25914e+06	2.79844e+06	3.24666e+06	3.77331e+06	3.10986e+06	2.48414e+06	3.44309e+06	2.72878e+06	3.10557e+06	2.53593e+06	2.47951e+06	2.63059e+06	2.7035e+06	3.79849e+06	2.59631e+06	3.27203e+06	2.77825e+06	2.75726e+06	2.75508e+06	2.18573e+06	2.96213e+06	3.08906e+06	2.39656e+06	2.70934e+06	2.8549e+06	2.73242e+06	3.24751e+06	3.70163e+06	2.63246e+06	3.19679e+06	3.00358e+06	2.45777e+06	2.68643e+06	2.29435e+06	2.88203e+06	3.43115e+06	2.58732e+06	2.68104e+06	3.00931e+06
277	D-Fructose 6-Phosphate-Disodium Salt	Carbohydrates and Its metabolites	259	304.1	[M-2Na+H]-	C6H11Na2O9P	9	10786.7	9	72008.4	61248.4	36215.8	9	42069.5	17274.1	58118.6	4135.88	21483.1	68168.8	11314.2	4855.65	27251.5	9	38217.7	20868.2	24278.6	17173	26874.6	29566.7	25163.3	9666.5	14086.9	19100.3	37728.7	35676.9	23568.7	33012.2	23486.2	45346.8	50255.4	9693.4	49416.2	12003.9	52750.3	33278.1	18821.1	29714.9	30043.3	30612.2
278	D-Galacturonic Acid	Carbohydrates and Its metabolites	193	194.043	[M-H]-	C6H10O7	73223.8	65146.9	26775.2	9	35997.7	61600.4	123618	50096.6	67213.6	74867.4	51154.9	21560.5	47557.9	94056.9	35128.7	33940.6	28535.9	52886.7	61941.1	34270.2	32001.1	82539	43593.3	62759.6	93738.9	30891.6	74267.4	88744.8	63659.1	64865.7	76607.8	87998.4	67454.5	57791.8	138972	94581.4	63034.7	23283.3	68008.2	45882	64743.3	77272.9	44492.6
279	D-Gluconic Acid	Carbohydrates and Its metabolites	197.1	196.058	[M+H]+	C6H12O7	174259	263562	193818	258493	264948	178923	170482	223242	314125	278969	213541	199151	195937	246076	213496	181709	267970	249639	196006	294856	262126	202831	192744	184981	242917	246250	268084	237512	220728	273464	342448	210584	217316	214472	189363	172955	268524	262150	248028	230795	283548	216534	234531
280	D-Glucono-1,5-Lactone	Carbohydrates and Its metabolites	179	178.048	[M+H]+	C6H10O6	14689.6	38460	10060.9	23110.4	22236	31661.5	72060.5	51644.5	33890.4	16170.7	20291	17546.1	29480.2	12586.6	37160.6	19345.4	18734.8	22577.7	23646.5	28063.8	34070.2	19998.1	6357.89	21722.8	26577.9	29894.6	17719.9	17043.7	17073.9	43663.1	29628.9	11945.7	26910.2	13098	17680.2	10013.9	19152.5	5787.84	13401.2	26605.4	28292.5	21014.6	28376.8
281	D-Glucoronic Acid	Carbohydrates and Its metabolites	193	194.043	[M-H]-	C6H10O7	53985.9	52286.3	50412.8	27010.1	46462.5	50909.2	64324.6	33326	46390.5	43180.3	67432.4	74944.1	73276.6	50568.2	63640.3	68183.7	67351.1	61563.9	50047.6	52154	74837.3	58939.8	50255.2	68052.3	82411.8	52849.1	73700.9	58597.2	64151.4	58992	62858	74676.9	50585.4	77737.2	66700.8	71687.5	61925.5	67703.6	32376.2	65491	80071.8	66423.8	50677.7
282	D-Glucosamine	Carbohydrates and Its metabolites	180.1	179.079	[M+H]+	C6H13NO5	21506.2	31629.6	49456.8	42390.1	55329.9	39739.4	39402.2	48347.8	35865.5	49051.7	22819.6	30862.2	37103.4	58482.5	41701.4	51068.1	49344.8	49630.5	54648.1	48504.9	60526.2	35819.1	31110.4	39565.4	54747.8	37254.1	44100.5	44357	69478.7	49215.2	40883.5	37245.2	38497.8	54459.5	55692	59155.7	37139.6	46865	53206.7	62203.2	34087	45984	36210.1
283	D-Glucose	Carbohydrates and Its metabolites	179.1	180.063	[M-H]-	C6H12O6	1.64894e+06	1.24425e+06	1.07934e+06	1.74564e+06	1.20954e+06	1.80086e+06	1.46985e+06	1.29973e+06	1.20813e+06	1.2322e+06	1.26624e+06	1.32705e+06	922780	1.48531e+06	1.49258e+06	1.62272e+06	1.27897e+06	2.32576e+06	1.92927e+06	2.07933e+06	1.60064e+06	2.22829e+06	1.90805e+06	1.95094e+06	757153	1.5554e+06	1.60571e+06	1.57628e+06	1.41786e+06	1.35181e+06	1.43989e+06	1.59902e+06	1.57975e+06	1.66946e+06	1.59717e+06	1.61609e+06	1.46783e+06	1.41503e+06	1.53636e+06	1.49755e+06	1.81621e+06	1.48834e+06	1.59716e+06
284	D-Glucose 6-Phosphate	Carbohydrates and Its metabolites	259	260.03	[M-H]-	C6H13O9P	9	10786.7	9	72008.4	61248.4	36215.8	9	42069.5	17274.1	58118.6	4135.88	21483.1	68168.8	11314.2	4855.65	27251.5	9	38217.7	20868.2	24278.6	17173	26874.6	29566.7	25163.3	9666.5	14086.9	19100.3	37728.7	35676.9	23568.7	33012.2	23486.2	45346.8	50255.4	9693.4	49416.2	12003.9	52750.3	33278.1	18821.1	29714.9	30043.3	30612.2
285	D-Gulonic acid γ-lactone	Carbohydrates and Its metabolites	177	178.14	[M-H]-	C6H10O6	42660.6	37830	45115.9	38992.7	48622.6	44843.2	45954.5	44435.7	42911.1	45571.2	48901.9	48607.7	53732	45852.7	43309.2	49906.8	43691.1	47439.9	49972.6	44191.7	48346.1	49244.1	45709.6	43583.8	47148.8	47700.6	48205.7	42920.5	44215.8	43003.5	52321.9	43588	47737	51241.1	49168.8	47175.9	44329.3	49108.9	53642.5	52225.9	42759.5	46330	43887.2
286	D-Inositol 1,4-diphosphate	Alcohol and amines	339	339.996	[M-H]-	C6H14O12P2	4940.1	12643.4	11818.7	6776.61	11377.2	5188.53	9897.09	5722.78	14379.4	15901.9	13354.1	4246.16	7587.64	7489.69	11637.8	3094.37	7761.04	11170.6	7909.75	4352.22	3814.42	8039.14	7785.33	6026.28	8488.74	17856.5	6912.67	4917.41	9830.03	2970.01	8865.33	13110.6	6676.5	13246.4	11604.7	4072.26	9353.22	5026.99	6488.26	9900.96	3907.59	13445.3	13164.2
287	D-Malic acid	Organic acid And Its derivatives	133	134.022	[M-H]-	C4H6O5	59125.9	48692.5	50873.1	27773	63969.5	32288.4	53554.2	9	2433.75	34708.4	35692.1	17628.7	18559.6	28058	2778.76	15858.1	27328.6	41699.3	26307.9	5814.76	31831.7	23906.8	38188.8	15187.2	11034.6	22454.8	14802.7	24731.7	51726.8	22489.3	30697.3	9	24448.4	49950.6	39312.8	19246.6	18094.2	24754.2	5440.55	35608.2	24662.5	39069.9	30072.8
288	D-Mannitol	Carbohydrates and Its metabolites	181.1	182.079	[M-H]-	C6H14O6	16353.4	15936.4	15426.7	18846.2	11007.1	11717.7	8327.78	9901.8	9739.34	8060.86	24519.6	14607.1	10992.9	14681.8	12606.3	8337.06	32663.4	10743.2	41700.8	6197.67	5249.06	36225	18156.7	31976.1	17351.9	7594.32	9973.84	16101.3	17555.6	26379	27365.6	8250.89	17822.6	24994.5	29909.2	17213.2	17613	27288.1	32794	17928.5	22427.2	28946.9	19888.1
289	D-Mannose	Carbohydrates and Its metabolites	181	180.063	[M+H]+	C6H12O6	1.90564e+06	2.11459e+06	2.28115e+06	2.19339e+06	3.25914e+06	2.79844e+06	3.24666e+06	3.77331e+06	3.10986e+06	2.48414e+06	3.44309e+06	2.72878e+06	3.10557e+06	2.53593e+06	2.47951e+06	2.63059e+06	2.7035e+06	3.79849e+06	2.59631e+06	3.27203e+06	2.77825e+06	2.75726e+06	2.75508e+06	2.18573e+06	2.96213e+06	3.08906e+06	2.39656e+06	2.70934e+06	2.8549e+06	2.73242e+06	3.24751e+06	3.70163e+06	2.63246e+06	3.19679e+06	3.00358e+06	2.45777e+06	2.68643e+06	2.29435e+06	2.88203e+06	3.43115e+06	2.58732e+06	2.68104e+06	3.00931e+06
290	D-Mannose 6-phosphate	Carbohydrates and Its metabolites	259	260.03	[M-H]-	C6H13O9P	9	10786.7	9	72008.4	61248.4	36215.8	9	42069.5	17274.1	58118.6	4135.88	21483.1	68168.8	11314.2	4855.65	27251.5	9	38217.7	20868.2	24278.6	17173	26874.6	29566.7	25163.3	9666.5	14086.9	19100.3	37728.7	35676.9	23568.7	33012.2	23486.2	45346.8	50255.4	9693.4	49416.2	12003.9	52750.3	33278.1	18821.1	29714.9	30043.3	30612.2
291	D-Ornithine	Amino acid and Its metabolites	133.1	132.09	[M+H]+	C5H12N2O2	65047.6	86871	54217.5	48590.6	38873.2	75156.3	78983.1	47484.3	77736.2	50898.7	45382.5	52566.9	58612.1	82292.4	62999.2	61479.8	75124.5	67271.6	56067.8	64229.6	59190.3	28952.5	51713.4	73896.6	44536.8	104245	44341.8	107771	65673.4	46152	48902.4	70566.2	76477.2	49160.8	47346.2	49014.1	61338.9	69449.6	57439.7	51487.8	54833.9	70355.8	58206.3
292	D-Proline-betaine	Amino acid and Its metabolites	144.1	144.092	[M]+	C7H14NO2+	754787	857131	646937	770225	771092	751390	695612	786126	804140	823345	705761	716077	585619	723088	710397	714532	677773	640855	690075	801455	792723	806873	766199	717371	650952	762160	740253	695364	926119	773169	681442	690669	741966	706079	588694	583135	760526	704223	657098	731152	620983	660892	719874
293	D-Saccharic Acid 1,4-lactone (hydrate)	Carbohydrates and Its metabolites	191	192.12	[M-H]-	C6H8O7	5192.19	4287.09	22050.8	13033	28654.2	11944.3	12256.8	16900.9	3315.9	11640.9	47112.8	18929.3	10199.7	13542.2	15752.1	15322.8	8665.63	18660.6	11322.3	10087.1	20547.2	8752.15	10864.2	29756.4	11039.3	17871.1	15040.9	15994.6	21723.2	15091.7	21234.2	19381.1	13756.9	7347.99	7807.13	21182.5	13004.9	12917.2	9725.63	17651.5	8313.11	10961.6	19951.7
294	D-Sedoheptuiose 7-Phosphate	Carbohydrates and Its metabolites	289	290.04	[M-H]-	C7H15O10P	138680	116151	88275.6	152363	71563.8	115566	173989	132865	110805	134214	115160	111501	114708	143803	135678	136547	91013.7	132500	143912	113969	178608	100535	138680	132987	146814	98308.3	119245	145875	109599	78035.6	169721	89352.9	125066	94169.5	148867	125820	124892	83234.2	168442	88712.6	107672	97935.7	154519
295	D-Sorbitol	Carbohydrates and Its metabolites	181.1	182.079	[M-H]-	C6H14O6	16353.4	15936.4	15426.7	18846.2	11007.1	11717.7	8327.78	9901.8	9739.34	8060.86	24519.6	14607.1	10992.9	14681.8	12606.3	8337.06	32663.4	10743.2	41700.8	6197.67	5249.06	36225	18156.7	31976.1	17351.9	7594.32	9973.84	16101.3	17555.6	26379	27365.6	8250.89	17822.6	24994.5	29909.2	17213.2	17613	27288.1	32794	17928.5	22427.2	28946.9	19888.1
296	D-Tagatose	Carbohydrates and Its metabolites	179.1	180.063	[M-H]-	C6H12O6	1.64894e+06	1.24425e+06	1.07934e+06	1.74564e+06	1.20954e+06	1.80086e+06	1.46985e+06	1.29973e+06	1.20813e+06	1.2322e+06	1.26624e+06	1.32705e+06	922780	1.48531e+06	1.49258e+06	1.62272e+06	1.27897e+06	2.32576e+06	1.92927e+06	2.07933e+06	1.60064e+06	2.22829e+06	1.90805e+06	1.95094e+06	757153	1.5554e+06	1.60571e+06	1.57628e+06	1.41786e+06	1.35181e+06	1.43989e+06	1.59902e+06	1.57975e+06	1.66946e+06	1.59717e+06	1.61609e+06	1.46783e+06	1.41503e+06	1.53636e+06	1.49755e+06	1.81621e+06	1.48834e+06	1.59716e+06
297	D-Talose	Carbohydrates and Its metabolites	179.1	180.16	[M-H]-	C6H12O6	1.64894e+06	1.24425e+06	1.07934e+06	1.74564e+06	1.20954e+06	1.80086e+06	1.46985e+06	1.29973e+06	1.20813e+06	1.2322e+06	1.26624e+06	1.32705e+06	922780	1.48531e+06	1.49258e+06	1.62272e+06	1.27897e+06	2.32576e+06	1.92927e+06	2.07933e+06	1.60064e+06	2.22829e+06	1.90805e+06	1.95094e+06	757153	1.5554e+06	1.60571e+06	1.57628e+06	1.41786e+06	1.35181e+06	1.43989e+06	1.59902e+06	1.57975e+06	1.66946e+06	1.59717e+06	1.61609e+06	1.46783e+06	1.41503e+06	1.53636e+06	1.49755e+06	1.81621e+06	1.48834e+06	1.59716e+06
298	D-Trehalose	Carbohydrates and Its metabolites	341.1	342.116	[M-H]-	C12H22O11	110732	47928.3	86594.9	283106	191053	115612	45503.1	112931	228871	26774.5	84734.7	106362	109170	144140	117354	60469.5	27741.5	140968	25064.6	1.23306e+06	736594	91824.7	69123.3	528401	51198.3	36306.1	43592.1	35722.6	56128.9	195582	50159.9	153398	99879.3	131674	42325.4	82422.6	65276.6	47733.1	58752.5	113757	147374	84293.4	95541.4
299	D-Xylose	Carbohydrates and Its metabolites	149	150.053	[M-H]-	C5H10O5	23208.5	32400.8	30141.4	14096.1	18888.9	34166.3	27452.2	24642.7	15156.9	27418	20095.4	23530.1	17361.4	31927.8	24508	11705.2	30465.4	16344.3	30612.8	28183.3	13619.6	38435	27135.4	19372.9	22356.8	20446.1	20755.8	19406.6	32287.9	28510.4	20078.2	18925.9	32056.3	31087.3	31498.5	20568.3	18321.2	16380.2	21138.1	34863.1	25334.4	22111.4	18378.8
300	D-Xylulose 5-phosphate	Carbohydrates and Its metabolites	229	230.019	[M-H]-	C5H11O8P	268815	185010	288123	200681	304772	334103	186602	310212	168978	160964	174834	295297	157541	205847	265908	305059	205841	246567	338102	227028	159254	106169	290425	168278	310912	173465	158069	154584	150402	208972	165291	241707	344577	189194	356335	212388	381229	300962	380738	292034	177609	191265	138902
301	D-cellobiose	Carbohydrates and Its metabolites	341.1	342.116	[M-H]-	C12H22O11	20365.7	1350.4	5875.98	33857.2	47654.6	10513.7	7579.73	11977.1	173757	14803.8	2610.74	8940.1	9	19635.6	12225	15759.7	3326.14	7737.95	37620.7	680296	1.17441e+06	8707.5	7663.32	140392	10991.2	8847.95	6252.67	19952.3	29499.4	96955.6	19943.2	177543	40801.6	40902.8	32873.8	17856.5	16819.9	5007.54	15922.7	50777.3	16513.8	9214.05	5090.69
302	D-ribonate lithium salt	Carbohydrates and Its metabolites	165	166.13	[M-H]-	C5H10O6	40993.3	42510.5	23274.6	30968.8	13986.3	42275.8	32568.6	40493.4	38777.8	28253.5	42682.6	18169	37883.7	39982.1	26285.8	21586.4	44941.3	24037.3	39466.5	24558.2	24359.6	48467.2	26767.4	22227.2	27246	24055.8	28714.2	58395.8	19405.9	45144.4	31395.4	48240.9	20008.2	25356.4	51411.2	29270.7	55589.3	36965.7	48559.2	25946.4	41900.9	41883.1	32225.3
303	DHA	FA	327.2	328.24	[M-H]-	C22H32O2	21269.1	17987.1	18495.1	20074.4	18895.6	19837.4	16597.6	19537.2	18628.2	18634.8	20583.1	26648.3	24777.4	16421.9	19071.9	16514.8	23494.7	23374	14686	18014.3	21094.7	15730.8	14989.9	15724.2	22364.4	14302.8	21443.8	16597.8	19995.2	14011.9	20057.5	22784.3	14433.4	19278.8	14253.5	14135	16244	15556.8	17049.8	17834.1	20630.7	20489.5	16484.5
304	DL-2-hydroxystearic acid	FA	299.3	300.266	[M-H]-	C18H36O3	45448.5	29688.5	28128.3	27076.8	20370.9	21662.5	22156.2	35409.1	26833.9	20515.7	26090.6	23129.2	18055.5	17346.4	20888.3	21193.8	42258.8	16559.7	17637.9	19946.2	19666	10230.6	17193.9	16603	14729.2	18407	21625.6	15155.5	19749.6	15595.5	16104.3	16024.4	30295.2	16610.2	14466.4	14274	21536.4	20064.4	14890.5	18274	13180.2	12522.4	19398.9
305	DL-Leucine	Amino acid and Its metabolites	132.1	131.095	[M+H]+	C6H13NO2	818468	403599	407201	1.41779e+06	916786	508036	551562	551382	601875	402031	380482	760380	274074	627173	297860	489377	680566	9	437036	408991	588764	358885	805166	672602	585958	527803	754461	442583	362861	523084	398243	685676	543587	519820	522463	537147	337172	683894	389641	454783	593842	453014	482104
306	DL-O-tyrosine	Amino acid and Its metabolites	180.1	181.074	[M-H]-	C9H11NO3	351147	343259	394259	580415	476813	510036	408798	410880	420073	456369	369114	321566	416731	329957	417477	426914	319357	580713	476114	573950	319906	369322	512691	408825	368136	469811	396741	377831	523947	372658	515860	418745	469120	375402	381440	499456	490870	424834	505379	376356	480212	568279	332729
307	DL-Stachydrine	Organic acid And Its derivatives	144.1	179.071	[M-Cl]+	C7H14ClNO2	382734	298759	456744	378366	143959	303159	185279	383716	408151	349928	400262	291520	414833	358726	338069	362570	172213	162162	308700	143702	394394	362786	378939	150976	227087	135497	450067	369858	378824	191827	110491	64374.2	422220	349064	298146	362282	162677	158839	403038	165483	404507	289482	316590
308	DL-phenylmercapto uric acid	Benzene and substituted derivatives	238.1	239.062	[M-H]-	C11H13NO3S	29986.7	26163.7	33362.8	32819.8	29391.4	22022.2	25746.2	30631.1	25873.5	31481.2	25543.4	36998.3	25975.1	26328.7	25100.2	28414.9	25189.4	27000.7	30293.7	38543.6	33518.5	31991.1	35502.9	28440.3	31863	27502	36239.7	35661	37565	28714.6	31130.5	26135	35904.6	33004.9	37133.7	23198.5	33170.8	24990	35147.4	31008.5	30567.7	29201.5	34116.6
309	Dehydroascorbic acid	Organic acid And Its derivatives	175	174.016	[M+H]+	C6H6O6	119274	170959	155180	173200	151066	123128	136910	130957	137908	128900	165520	171945	195576	107804	165784	134424	150744	147231	145829	155715	171792	156999	139686	129411	156933	126078	150987	168928	134960	166387	163343	112237	159830	141583	129010	150387	114056	142326	170706	113477	120792	123255	124743
310	Dehydrolithocholic acid	Bile acids	373.3	374.282	[M-H]-	C24H38O3	100238	81668.4	82244.7	52070.3	65026.7	93805.5	74973.7	129749	52216	78970.9	77875.1	86962.5	52510.2	57751.2	100692	57144.7	77853.9	73534.8	69463.6	65044	61433.6	81210	121548	58617.9	72019.7	50777.4	102096	51151.7	68943.6	129381	80910.5	72496.4	120199	81463.5	73532	47846.6	89094	74473.8	69570.8	74099.6	64320.5	65679.8	97504.5
311	Deoxycholic acid	Bile acids	391.3	392.293	[M-H]-	C24H40O4	137955	59925.5	82612.5	88062.3	61425.8	59258.6	46116.4	54973.6	51932.8	47796.2	77584.1	83765.8	60826.9	70381.3	69713.7	66859	93667	75328.5	84213.2	80575.6	83418.6	83152.6	77379.8	97635.1	93107.7	58874	71173.6	64350.3	70158.6	80269.9	86910.7	66056.2	77777	99744.6	96562.7	75735.2	66255.1	86363.6	70768	81278.3	97729	67022.1	89068
312	Deoxyguanosine 5'-monophosphate(dGMP)	Nucleotide And Its metabolites	346.1	347.063	[M-H]-	C10H14N5O7P	673918	471612	652162	457134	440483	277691	223357	183444	228480	180939	143586	189289	191765	100946	112264	121909	134547	72773.7	87244.6	201687	103506	103818	64308.9	109652	45832.6	87676.1	105390	50111.2	87606.9	97321	51212.5	64336.4	67921.9	60502.9	58805.6	105203	59470.8	73771.1	41463.5	40610.9	37116.2	58981.2	39906
313	Desoxycortone	Hormones and hormone related compounds	331.2	330.219	[M+H]+	C21H30O3	12675.6	14915.2	6003.29	8222.34	11375.5	10100.9	13462.8	20006.8	10849.4	7921.04	10602.3	11288.6	9633.17	6780.35	9504.54	10964.7	8769.56	6498.76	11280.8	7191.37	10430.2	7960.78	13423.9	6294.71	11493.6	13382.7	11863	13839.1	10958.3	4554.64	5700.78	9301.76	10534	18313.4	8466.06	15369.1	8100.5	5777.97	8917.38	11310.2	8461.08	14644.8	9983.12
314	Di-n-propyl-phthalate	Aldehyde,Ketones,Esters	251.1	250.12	[M+H]+	C14H18O4	23908	52128.5	8892.84	30259.5	53586.6	106092	60114.7	1.72469e+06	19438.6	39841.4	61978.3	19705.2	36287.7	14309.6	306288	116720	327054	42486.3	22664.4	165579	19363.4	43538.1	209469	23104.9	35616.2	44668.9	488470	76698.1	25810.8	109435	17438.2	24944.3	391007	16561.6	38320.5	40023.1	1.14872e+06	148172	48119.8	79675.2	24945.1	24899.9	196621
315	Dibutyl-phthalate	Aldehyde,Ketones,Esters	279.3	278.152	[M+H]+	C16H22O4	1.51272e+07	2.0167e+07	1.82577e+07	1.80023e+07	1.61543e+07	1.80364e+07	1.88109e+07	1.44864e+07	1.88953e+07	1.4964e+07	2.5406e+07	1.58603e+07	1.81401e+07	1.89573e+07	2.27071e+07	1.78679e+07	1.28008e+07	1.71046e+07	1.62662e+07	2.11494e+07	2.87968e+07	2.28558e+07	2.08583e+07	1.72689e+07	1.98034e+07	2.0213e+07	1.62232e+07	1.96011e+07	1.91303e+07	2.03307e+07	1.7479e+07	1.38297e+07	1.72777e+07	1.76875e+07	2.17635e+07	1.81983e+07	2.10204e+07	1.82538e+07	1.79267e+07	18917275	1.74481e+07	2.02364e+07	1.43771e+07
316	Diethyl-2-methyl-3-oxosuccinate	Aldehyde,Ketones,Esters	203	202.084	[M+H]+	C9H14O5	370925	444311	428103	465176	527102	411765	484647	353588	411054	452151	392595	377131	340808	414847	360812	349077	430407	401935	442553	396937	406205	326405	344384	421128	463888	355268	365506	393449	480296	428966	354698	389392	395847	329259	406501	403236	355890	417461	404332	398019	342883	393032	355319
317	Diethyl-phosphate	Aldehyde,Ketones,Esters	155	154.039	[M+H]+	C4H11O4P	83135.8	88806.1	73978.7	85512.3	94688.5	61353.7	50325.5	77905.8	80834.3	53345.2	76534.6	81426.5	71912.8	41571.2	64640.8	84889.6	32465	100352	105069	45813.5	63436.1	52861.5	52677.8	74632	68403.4	85335.2	63118.3	73894.7	85719.3	52791.9	78136.8	77876.1	58239.1	64742.3	73334.2	70795.3	79417.5	83080.7	90623.5	44879.5	92225.7	69106	98479.8
318	Dihydro-D-sphingosine	SL	302.305	301.298	[M+H]+	C18H39NO2	1.01542e+06	1.08679e+06	1.37834e+06	1.09138e+06	1.10239e+06	1.1296e+06	1.10484e+06	1.20289e+06	1.28504e+06	1.22627e+06	1.26518e+06	1.25933e+06	1.17637e+06	1.20412e+06	1.20256e+06	1.25139e+06	1.28764e+06	1.21757e+06	1.28645e+06	1.27488e+06	951974	1.15244e+06	1.10553e+06	1.19566e+06	1.20472e+06	1.09852e+06	1.0173e+06	1.22992e+06	1.2829e+06	1.0283e+06	1.1462e+06	1.26983e+06	1.19622e+06	1.33552e+06	1.43e+06	1.08258e+06	1.13463e+06	1.34037e+06	1.13222e+06	1.15117e+06	1.08859e+06	1.35755e+06	1.09119e+06
319	Dihydrocaffeic acid	Organic acid And Its derivatives	181.1	182.058	[M-H]-	C9H10O4	95470.9	85467.7	105179	111346	115686	94640.1	101525	126062	124259	104909	109975	104167	113627	128255	96229.3	110700	130985	142628	99645.6	111180	90664.9	94659.1	103970	115631	94628.7	103535	105094	89179.8	104611	123560	113908	91345.2	108069	95681.8	128269	100971	139200	125852	100782	130499	105127	110717	122760
320	Dimethylmalonic acid	Organic acid And Its derivatives	131	132.042	[M-H]-	C5H8O4	80904.8	53464.2	94841.9	88246.5	75628.8	49513.8	48601.4	83999.1	80956.3	83057	68049.8	56329.6	76863.1	93872.2	75183.5	66271.8	72183.6	61859.2	48427.5	75765.8	100640	44195	61647.3	74707.5	75283.8	74250.6	53533.5	63323.8	84665.6	96429.2	69614.6	93639.5	66877.8	77247.6	91004.3	71013.7	88836.8	77995.6	88934.5	75145.8	63626.4	46156.1	64419.4
321	Dl-Glyceraldehyde 3-Phosphate	Organic acid And Its derivatives	171	169.998	[M+H]+	C3H7O6P	175526	157374	206958	231704	290445	164195	131055	109469	220574	274693	161741	210193	290473	125617	149401	166690	211757	97624.5	161709	211869	106912	139671	120877	121095	192834	194872	135286	177638	250643	168398	231730	186317	158276	153450	225973	139507	111113	145917	165828	183583	144851	153088	111575
322	Dodecanedioic Acid	FA	229.1	230.152	[M-H]-	C12H22O4	171624	152094	140289	102411	181160	145060	157907	155829	161161	149386	133130	157762	166051	174527	160106	156539	239123	184763	176086	193404	274324	152942	136858	173024	178303	171347	131449	135904	122125	178082	172710	201222	162434	152066	154399	122053	141706	185674	176869	184906	105753	159534	186466
323	Dodecylbenzenesulfonic acid	Organic acid And Its derivatives	325.2	326.192	[M-H]-	C18H30O3S	3.39056e+06	3.45028e+06	3.70787e+06	2.41033e+06	2.82612e+06	2.85285e+06	2.23142e+06	2.12879e+06	2.55499e+06	2.5768e+06	2.684e+06	3.26607e+06	2.74533e+06	3.74271e+06	2.32231e+06	2.72797e+06	3.01658e+06	3.11992e+06	2.66086e+06	6.10376e+06	2.66604e+06	2.39281e+06	2.48182e+06	3.48594e+06	2.56438e+06	3.13804e+06	2.69754e+06	3.28671e+06	3.58725e+06	1.98821e+06	2.71962e+06	2.2738e+06	1.98717e+06	2.82366e+06	2.36012e+06	2.00676e+06	2.48358e+06	3.01426e+06	2.10858e+06	2.44225e+06	2.34149e+06	2.37995e+06	2.39786e+06
324	Dulcitol	Carbohydrates and Its metabolites	181.1	182.17	[M-H]-	C6H14O6	12875.1	16574.6	16562.8	22045.2	15791.5	24161.8	8928.06	11148.5	20342.8	10076.5	30375.2	20160.4	35322.9	25300	23824.9	16710.4	18778.4	8767.08	20266.5	15768.4	21589.3	18180.3	19625	21597.4	12092.5	23949.8	15143.3	20700.3	19237.9	28592.6	21101.6	15314	33247.8	35459	7047.74	22370.6	15175.4	35090.9	18661.1	24093.7	30768.4	21270.7	45435.7
325	EPA	FA	301.2	302.22	[M-H]-	C20H30O2	198517	121492	186725	219700	114550	177266	88916.2	293961	32888.9	125397	152230	116693	29653.1	52089.9	80098.2	34507	643278	144160	70944.5	107536	123444	50517.4	115042	29888.9	58891.8	56181.1	43498.8	93407.5	32352	26341.8	59653.8	112205	184533	72494	66855.2	90768.1	73425.3	107326	27546.7	38713.1	71754.3	55760.3	99310.2
326	Eicosanoyl-EA	Organic acid And Its derivatives	356.4	355.345	[M+H]+	C22H45NO2	1.46777e+07	1.35824e+07	1.46915e+07	1.5279e+07	1.54114e+07	1.44283e+07	1.5144e+07	1.37096e+07	1.43884e+07	1.42658e+07	1.49592e+07	1.49158e+07	1.46328e+07	1.4179e+07	1.42862e+07	8.45666e+06	1.62051e+07	1.43412e+07	1.38866e+07	1.38652e+07	1.4227e+07	1.54778e+07	1.45813e+07	1.32767e+07	1.37877e+07	1.45397e+07	1.50062e+07	1.44565e+07	1.43206e+07	1.39451e+07	14389360	13143442	1.31293e+07	1.46857e+07	1.49283e+07	1.47098e+07	1.49805e+07	1.22024e+07	1.48116e+07	1.52034e+07	1.41071e+07	1.49571e+07	7.57634e+06
327	Erythrose	Carbohydrates and Its metabolites	119	120.042	[M-H]-	C4H8O4	10719.2	21276.9	11131.5	15290.6	8349.26	13874.5	16373.8	15097.8	7604.81	10599.6	11254.5	12383.3	7571.25	16359.9	12392.6	11485.8	16241.2	12146.9	20134.1	20757.9	16469.1	11305.7	7130.37	14241.8	18285.8	9737.59	14290.5	14126.1	12477.3	12650.1	11181.3	15506.4	11226.8	5676.78	16522.3	13440	9182.4	18828.9	23273.4	15284.5	17921.2	21442.6	15774.9
328	Ethyl hydrogen malonate	Aldehyde,Ketones,Esters	131	132.11	[M-H]-	C5H8O4	80904.8	53464.2	94841.9	88246.5	75628.8	49513.8	48601.4	83999.1	80956.3	83057	68049.8	56329.6	76863.1	93872.2	75183.5	66271.8	72183.6	61859.2	48427.5	75765.8	100640	44195	61647.3	74707.5	75283.8	74250.6	53533.5	63323.8	84665.6	96429.2	69614.6	93639.5	66877.8	77247.6	91004.3	71013.7	88836.8	77995.6	88934.5	75145.8	63626.4	46156.1	64419.4
329	Ethyl-dodecanoate	Alcohol and amines	229.1	228.209	[M+H]+	C14H28O2	379658	524745	339879	354342	584776	248867	331109	243047	514893	283691	485082	354254	299631	321037	192647	190093	288907	362911	333453	446968	281503	223251	352756	334512	241643	318489	315610	441753	600223	345440	403589	461628	339086	365418	597658	426771	214169	366615	331376	581492	338204	409563	354218
330	Ethylene-glycol-salicylate	Benzene and substituted derivatives	183.1	182.058	[M+H]+	C9H10O4	20256.1	10940.7	35233.8	22287.4	30915.1	21627.4	25658.1	14755.4	16877.3	15542.5	14328.5	17632.5	19428.9	18394.3	17412.9	13570.3	16011.1	26961.7	14106.2	24286	15444.9	20842.5	17204.7	15855.3	16117.2	20648.4	8864.58	16348.3	20224.1	33561.8	10230.9	16594.2	24822.5	20690.5	17635.4	18656.8	11266.1	19171	11191.7	10082.3	15521.6	25643.8	14323.2
331	Ethylmalonate	Organic acid And Its derivatives	131	132.042	[M-H]-	C5H8O4	80904.8	53464.2	94841.9	88246.5	75628.8	49513.8	48601.4	83999.1	80956.3	83057	68049.8	56329.6	76863.1	93872.2	75183.5	66271.8	72183.6	61859.2	48427.5	75765.8	100640	44195	61647.3	74707.5	75283.8	74250.6	53533.5	63323.8	84665.6	96429.2	69614.6	93639.5	66877.8	77247.6	91004.3	71013.7	88836.8	77995.6	88934.5	75145.8	63626.4	46156.1	64419.4
332	Ethylsalicylate	Organic acid And Its derivatives	165.1	166.063	[M-H]-	C9H10O3	34597	71231.1	81679.5	75992.3	47148.5	61911.9	38266.9	70900.7	60407.4	45569.1	49814.2	93056.9	72408.5	45831.9	67704	49840.3	69747.4	71155.1	69359.6	41091.3	66767.7	74850.9	53707.8	65897.3	42682.2	61683.7	42305.1	61264.8	63756	46963.8	88067.2	68220.7	40007	43642.7	58147.1	52198	68400.5	67086.2	64877	80237.1	61505	73270.6	50572
333	FFA(12:0)	FA	199.2	200.17	[M-H]-	C12H24O2	3.52533e+06	4.0866e+06	3.63225e+06	2.63162e+06	2.32056e+06	2.28794e+06	2.25016e+06	2.29206e+06	1.96493e+06	3.2212e+06	3.33506e+06	3.75874e+06	3.38638e+06	2.51437e+06	1.96023e+06	2.09554e+06	2.29915e+06	2.52897e+06	1.86157e+06	2.15339e+06	3.10195e+06	1.91705e+06	2.04736e+06	2.53135e+06	2.26338e+06	2.17232e+06	2.14571e+06	1.85828e+06	2.1978e+06	2.44364e+06	1.81028e+06	2.21833e+06	2.31432e+06	2.33869e+06	2.23767e+06	2.15743e+06	2.2132e+06	2.22397e+06	2.19204e+06	2.30366e+06	1.98075e+06	2.15252e+06	2.4441e+06
334	FFA(14:0)	FA	227.2	228.209	[M-H]-	C14H28O2	51042.3	40692.1	44853.5	42697.4	38671.8	48589.4	41620.4	42290.8	37201	36466.4	42572.5	63122.8	43001.7	41954.2	32570.1	34861	67550.5	40248.3	31667.6	35433.3	42240.3	32596.8	38783	33714.8	39237.2	36224.2	35664.1	37839.2	43632.1	35374.4	35648	37657.5	37932.6	39839.1	33270.8	30016.8	42763.7	43346.3	42231.8	38958.5	40107.7	52906.2	37531.6
335	FFA(16:0)	FA	255.2	256.24	[M-H]-	C16H32O2	2.61325e+06	9	9	2.55865e+06	3.116e+06	9	3.03248e+06	9	3.20544e+06	3.38782e+06	9	9	3.74818e+06	2.94835e+06	2.90351e+06	3.0601e+06	2.41831e+06	3.53562e+06	2.94384e+06	9	9	2.92225e+06	3.20093e+06	4.32314e+06	3.36612e+06	3.90719e+06	3.55949e+06	3.50806e+06	4.28447e+06	4.35204e+06	3.45377e+06	3.3702e+06	3.64508e+06	3.42925e+06	4.44257e+06	3.53618e+06	3.08308e+06	9	3.52281e+06	3.52257e+06	9	3.62221e+06	9
336	FFA(16:1)	FA	253.2	254.225	[M-H]-	C16H30O2	2.18304e+07	2.07997e+07	2.20302e+07	1.57653e+07	1.86468e+07	2.24468e+07	6.55272e+06	1.30235e+07	8.52744e+06	8.97932e+06	1.38467e+07	1.6898e+07	4.52704e+06	1.21844e+07	6.89999e+06	5.32244e+06	4.12212e+07	9.75978e+06	7.26122e+06	7.31431e+06	2.30979e+07	7.22425e+06	1.1032e+07	6.6106e+06	7.49002e+06	5.36806e+06	5.53026e+06	8.64913e+06	7.84281e+06	5.04435e+06	8.62693e+06	1.19037e+07	5.54817e+06	1.25238e+07	6.68234e+06	4.53139e+06	5.95956e+06	2.24897e+07	4.23915e+06	1.11259e+07	1.07064e+07	1.11682e+07	2.24544e+07
337	FFA(16:2)	FA	251.2	252.209	[M-H]-	C16H28O2	145905	102322	120858	132121	67323.8	139908	128767	112313	118906	117058	112939	141623	109972	94486.9	89707.6	118746	121911	123573	108161	113954	95460.4	103858	161760	108579	167656	175444	107014	98537.8	126044	100641	125712	127030	104126	129029	117259	101221	138870	114121	104002	90543.9	148540	111126	100406
338	FFA(17:1)	FA	267.2	268.24	[M-H]-	C17H32O2	54800.5	62700.3	42805.9	43141.4	38679.9	43004.2	32296.9	38769.4	50606.6	62664.5	65781.9	70573	47173.6	53855.2	46106.6	46575.9	45235	38276.6	50659.4	43064.4	56033.7	50409.5	40479.3	33633.4	41568.8	39876.5	40972.8	47203.1	37268.9	40233.1	42861.4	43318.3	48852.4	44724	45344.2	40143.7	49608.9	54473.3	45877.5	43358.3	51396.4	42955.7	47197.3
339	FFA(18:1)	FA	281.2	282.25	[M-H]-	C18H34O2	10152.6	14008.5	10948.7	8360.51	6696.69	9999.01	5831.9	10383.5	8295.27	7814.05	10477.4	13164.6	6868.14	7214.63	7900.7	8727.03	9081.68	5069.84	8519.65	9355.09	11146.8	7304.18	8064.7	3316.01	6683.78	5424.21	6022.42	7109.15	4628.95	4075.1	7924.15	7205.95	7444.13	7860.18	6388.35	5334.98	7593.81	10562.7	5412.42	8122.76	8944.15	8778.02	9340.57
340	FFA(18:2)	FA	279.2	280.24	[M-H]-	C18H32O2	1.86263e+08	2.40445e+08	1.9531e+08	1.36496e+08	1.32628e+08	1.7276e+08	9.66156e+07	1.63728e+08	1.48359e+08	1.62062e+08	1.76538e+08	2.18036e+08	9.99304e+07	1.39617e+08	1.36375e+08	1.36771e+08	1.44055e+08	8.94274e+07	1.269e+08	1.6611e+08	1.7936e+08	1.36575e+08	1.28309e+08	6.00111e+07	1.11848e+08	8.12424e+07	8.45694e+07	1.08323e+08	8.07587e+07	7.37324e+07	1.07177e+08	1.33678e+08	1.21904e+08	1.3019e+08	9.37757e+07	8.11404e+07	1.31164e+08	1.88405e+08	109586935	1.12585e+08	1.47668e+08	1.33786e+08	1.68279e+08
341	FFA(18:3)	FA	277.2	278.22	[M-H]-	C18H30O2	57280.1	378073	368642	331268	196262	279892	112233	274280	100895	202228	239231	323198	57162.5	169020	101488	139395	60283.9	43946.3	140216	171960	329543	94950.8	216029	67066.8	102965	57513.1	63018.2	109963	86193.8	74192.6	120830	257295	111523	76795.8	63163.6	49467.1	74100.8	316431	73053.6	88356.8	261514	91973.2	219568
342	FFA(18:4)	FA	275.2	276.209	[M-H]-	C18H28O2	105480	60273.2	125429	205940	128165	82318.3	31512	63305.1	17005.9	73017.4	54866.6	56101.7	10837	48783	18829.2	20047	317667	94242.6	37926.8	39602.4	71522.4	17790.4	78513.5	9681.93	20556.4	14804.9	13596.8	30902.2	29869.8	13248.6	26627	86987.2	36408.8	12449.3	14741.1	12216.6	13759.1	84704.6	17633.6	17393.9	40466.9	17024.7	24624.3
343	FFA(22:4)	FA	331.3	332.272	[M-H]-	C22H36O2	145668	139252	122960	115361	129152	119777	81003.3	111336	106666	106070	130786	135604	84839.6	97189.4	87347.7	95188.8	149687	97870.6	104629	114318	136620	108218	97552.9	68758	82971.3	72361.3	85018.3	102981	73019.5	76641.1	94141	100562	94898.4	105353	87386.4	81719.4	102613	129021	88172.7	88223.2	92482.2	107888	97609.9
344	FFA(22:6)	FA	327.2	328.24	[M-H]-	C22H32O2	206671	321669	255559	160087	238729	163783	145669	412983	107366	135039	440611	121393	95679	95374.8	194122	84226.6	248196	65217	98119.7	204141	208216	80224.2	163763	50634.1	114052	89604.9	104048	89510.5	52855.7	59328.2	59075.4	117701	208450	92832.3	87530.5	140901	260616	155976	31472	65533.3	63919.5	103897	188658
345	FFA(9:0)	FA	157.1	158.131	[M-H]-	C9H18O2	135871	121666	111279	125807	108058	154565	107538	121255	129809	100470	100445	117468	131375	179228	173321	163422	101046	137511	135501	141893	145386	137862	117031	151932	115215	129433	126206	145021	110695	129971	143805	134034	155097	141079	141290	128532	140897	128928	110983	149401	125377	133511	154638
346	Farnesylacetone	Aldehyde,Ketones,Esters	263	262.23	[M+H]+	C18H30O	3.8914e+06	5.55429e+06	5.10057e+06	2.97076e+06	2.74269e+06	2.4946e+06	1.20634e+06	1.80064e+06	2.33229e+06	3.54507e+06	2.7521e+06	3.24968e+06	2.15944e+06	1.75499e+06	2.40987e+06	2.03851e+06	1.59773e+06	1.78175e+06	2.49869e+06	2.28731e+06	3.18519e+06	2.19495e+06	1.45473e+06	1.3429e+06	1.80124e+06	1.39258e+06	608482	1.58637e+06	453152	1.06474e+06	1.54454e+06	3.00466e+06	993303	1.41705e+06	930117	725069	897922	3.59693e+06	1.48689e+06	1.72176e+06	3.79874e+06	2.76654e+06	2.25055e+06
347	Furfural diacetal	Others	169.1	170.094	[M-H]-	C9H14O3	117472	116746	133952	107465	66924.6	110854	103580	132033	111619	165943	182042	118756	109580	93824	100665	120629	131209	113413	86052.3	86353.3	62792.2	141872	119774	74007.3	106551	120765	107608	97745.2	134846	101755	95199.6	99196.9	105861	128697	149425	128940	84352.5	111571	128271	104704	118489	138676	113644
348	GalactinolHydrate	Carbohydrates and Its metabolites	341.1	342.116	[M-H]-	C12H22O11	78166.3	15877.5	53954.7	294169	366663	28773.8	51499.8	29247.2	871929	64073.8	16032.6	58792.5	40828.1	50112.6	57176.8	43000.2	7177.75	23875.7	149686	3.53581e+06	3.76715e+06	36515.8	28570.9	1.0457e+06	74349.2	8620.12	45612	71721.4	133438	701170	43575.2	974207	176342	285379	109222	74642.3	54104.1	46169.9	75935.4	270939	79572.9	49685.3	29439.8
349	Gamma-Mercholic Acid	Bile acids	407.3	408.288	[M-H]-	C24H40O5	115902	96596	118645	123042	99417.1	115448	107835	110228	106654	109918	98613.6	42304.6	102013	109734	100084	99899.2	110059	94219	104868	67958.7	105652	95542.6	95612.9	108672	46230.5	100640	114664	114676	100407	90550.9	97328	106146	107845	98853.7	80167.8	64454.1	115710	101214	117287	100668	99410.1	56442.9	99789.9
350	Gemfibrozil	Others	249.2	250.157	[M-H]-	C15H22O3	747958	588321	486997	365078	578070	411897	833058	525369	453501	609136	505770	420898	610307	474165	334235	442918	549422	744789	483965	610357	660449	681640	610960	1.08858e+06	414856	471021	668056	542214	487134	1.01762e+06	489546	740855	357044	752891	560415	504476	1.04126e+06	386024	455107	834211	569380	408056	1.26932e+06
351	Gln-Gly	Amino acid and Its metabolites	204.1	203.09	[M+H]+	C7H13N3O4	97535.7	58846.5	100927	67925	84985.8	63846.6	63319	49005.4	74897.1	57101.5	69637.7	96429.1	62018.3	44403.4	72519.6	64956.4	51826.6	79911.3	61309.7	50854.7	59144.8	68375.5	61581.5	62025.1	74651.7	85718.7	71794.6	36775.8	80276.3	65588.9	52441	67610.2	50615.1	68210.2	61999.1	61034.7	71173.4	57138.9	55977.6	65181.5	95022	60697	44109.5
352	Glu-Arg	Amino acid and Its metabolites	304.2	303.154	[M+H]+	C11H21N5O5	18873.9	6678.49	18138.6	18302.6	8675.61	11428.1	16058	16119.2	3196.5	18219.4	12116.9	9625.73	8138.07	24046.1	12944.5	891.352	13878.6	7105.91	7917.58	6140.64	13602.7	3545.77	18329.9	16591.7	5439.49	35017.7	12174.9	9470.42	13721.4	13696.5	6878.6	13733.7	19694.6	6479.26	14186.8	23284.2	26534.1	10794	12124.6	19241.2	8486.92	10320.9	26719.5
353	Glu-Cit	Amino acid and Its metabolites	305.1	304.138	[M+H]+	C11H20N4O6	33586.2	26678	21968.4	17080.6	18386.5	22680.6	5169.33	12508	18946.3	22869.1	34302.4	25495.8	31637.4	30284.4	4234.8	13594.9	9691.49	3977.49	26787.9	28669.3	12391.3	24231.8	29172.4	29377.8	19145.2	14244.9	17189.3	27871.3	33065.2	47391.6	20679.8	6315.76	33518.3	20454.2	25492.6	29358.5	10204.8	26665.9	41742.6	8833.01	21403.9	18641.7	7097.99
354	Glu-Glu	Amino acid and Its metabolites	277.1	276.096	[M+H]+	C10H16N2O7	39732.7	61902.8	49702	39844.8	56752.8	54063.5	41604.4	30208.4	47222.3	57302.7	48829.4	29440.4	28013.5	17504.1	14869.7	61341.7	36546.6	46500.3	54931.4	45532.9	26035	33540.4	23158.7	38198	34265.1	54802.4	16671	44823	46348	51081	49632	53354.7	47216.5	40656.6	44672.5	65324.1	27609.2	54561	27132.2	27825.7	53495.1	26106	56723.4
355	Glu-Gly	Amino acid and Its metabolites	205.1	204.07	[M+H]+	C7H12N2O5	12142.5	16962.9	8455.29	16564.7	16448.1	22764.9	34297	22453	11268.9	13115	8980.81	32004.2	10219.5	17778.1	14206.6	14106	21433.4	22228	35087.5	9069.89	23598.2	25861.6	10778.2	13082.1	8370.51	7183.02	16126	9058.64	16603.9	21231	27294.7	17829.2	12173	22612.3	12272.7	15197.9	10767.3	13546.1	16469.3	18712.2	17020.6	9797.78	12945.4
356	Glu-Met	Amino acid and Its metabolites	279	278.094	[M+H]+	C10H18N2O5S	52965.3	79495.6	32742.2	81550.9	93842.9	80834.9	70327.5	61560.3	155302	26842.3	30763	16805	6485.93	39410.2	28447.3	11710.3	12520.2	4948.58	14747.3	6360.02	4833.11	9	9	9	9	9	9	9	9	9	9	9	9	9	9	9	9	9	9	9	9	9	9
357	Glu-Phe	Amino acid and Its metabolites	295.1	294.121	[M+H]+	C14H18N2O5	45456.1	44244.8	56915	37365.6	67873	68459.9	37781.8	34779.7	48261.1	39100.1	49848.2	44102.9	31943.6	63573.5	38315	28031.8	32396.3	47434.7	33963.3	77941	40044.7	37743.4	55695.5	36393	36107.7	23534.2	29253.7	56282.4	55300.9	41659.7	42448.5	36354.8	34993.7	33361	36764.9	58824.6	52260.6	35232.3	46643.7	28088.5	69771.3	58694.3	22176.8
358	Glu-Thr	Amino acid and Its metabolites	229.1	248.101	[M-H2O-H]-	C9H16N2O6	4832.76	6887.23	932.587	3741.02	10097	9274.58	12887.9	5810.64	17723.1	6424.29	4408.89	4176.63	9	5967.96	9700.76	9335.02	5888.75	3915.59	8768.01	7936.9	5664.57	10238.9	5992.35	9583.91	6482.19	5634.63	12177.8	4826.34	5508.87	7485.76	4278.62	11122.9	11090.2	7836.22	19808.2	7455.58	8961.22	13047.4	7725.42	7165.2	11666.8	10404.3	14967.7
359	Glu-Tyr	Amino acid and Its metabolites	309.1	310.116	[M-H]-	C14H18N2O6	36817.7	31912.7	30686.5	44995.3	32512.5	46955.2	22069.3	45025.2	33841	42508.8	30082.7	44117.5	44584.6	27335.1	35265.4	32854.5	33476.1	35163.2	41992.4	29586.3	19257.6	27275	43437.9	29084.1	31065.6	35820.3	33049.4	29069.6	42264.4	27002.6	35437.5	46389.7	24653.5	25095.8	35019.5	30952.7	29186.6	30411.9	38876.4	26102.4	34366.5	25753.5	26973.4
360	Glutaric Acid	Organic acid And Its derivatives	131	132.042	[M-H]-	C5H8O4	80904.8	53464.2	94841.9	88246.5	75628.8	49513.8	48601.4	83999.1	80956.3	83057	68049.8	56329.6	76863.1	93872.2	75183.5	66271.8	72183.6	61859.2	48427.5	75765.8	100640	44195	61647.3	74707.5	75283.8	74250.6	53533.5	63323.8	84665.6	96429.2	69614.6	93639.5	66877.8	77247.6	91004.3	71013.7	88836.8	77995.6	88934.5	75145.8	63626.4	46156.1	64419.4
361	Glutathione Oxidized	Amino acid and Its metabolites	611.1	612.152	[M-H]-	C20H32N6O12S2	15670.8	8991.24	17983.5	7449.46	18203.2	13340.4	76042.7	8935.96	13197.8	177029	17359.3	11980.9	11768.4	13462.9	4433.79	50171.5	11607.5	32832.3	95548.7	20915.6	12004.3	13378.7	11498.7	13581.7	46959.9	12223.9	9284.44	37933.5	17560.6	17970.6	80951.9	21672.6	13873.9	14246.8	122020	12440.1	9290.9	19815.9	74875.4	14919.4	11937.9	19833.4	19740.3
362	Gly-Arg	Amino acid and Its metabolites	232.1	231.133	[M+H]+	C8H17N5O3	48020.3	38992.2	39959.9	48137.3	43856.9	42269.5	36135.3	50459.6	41714.6	33525.1	42648.9	35442.4	29048.9	33595.5	37017.3	62084	53389.1	51057.1	46511.6	41627.8	43349.2	38475	44719.6	38043.5	40208.1	58623.6	47965.3	39957	29305.9	59682.6	63289.3	55954.1	38747	39321.9	42036.5	42360	37388.6	41373.8	38604.5	34552.8	34178.3	26549.4	46572.1
363	Gly-Gln	Amino acid and Its metabolites	204.1	203.091	[M+H]+	C7H13N3O4	72266	95545.5	43756.1	53484	91349.1	62159.1	86974.2	68812.7	84815.9	116048	53063	82727	81868.2	73739.5	52054.4	73534.8	79768.4	57076.3	68835.3	77100.4	58789.9	74862.8	95000	90830.9	76189.1	105704	63055.7	79038	62117.1	78977.3	66911.5	96299.4	55204.4	86642.7	62655.5	64231.9	98819.9	76258.1	45896	60626.1	84330.1	86729.3	63509
364	Gly-Glu	Amino acid and Its metabolites	205.1	204.074	[M+H]+	C7H12N2O5	12142.5	16962.9	8455.29	16564.7	16448.1	22764.9	34297	22453	11268.9	13115	8980.81	32004.2	10219.5	17778.1	14206.6	14106	21433.4	22228	35087.5	9069.89	23598.2	25861.6	10778.2	13082.1	8370.51	7183.02	16126	9058.64	16603.9	21231	27294.7	17829.2	12173	22612.3	12272.7	15197.9	10767.3	13546.1	16469.3	18712.2	17020.6	9797.78	12945.4
365	Gly-Gly-Phe	Amino acid and Its metabolites	280.1	279.122	[M+H]+	C13H17N3O4	411772	733449	679764	678947	596072	746824	417264	541495	522062	679880	646825	497016	593746	621841	569882	556987	691001	481512	670781	583121	405481	399142	693633	571336	550933	538872	688915	592378	685178	639538	592919	674989	597032	507062	661392	411528	539497	568036	589650	670110	452785	520821	420035
366	Gly-Lys	Amino acid and Its metabolites	204.1	203.126	[M+H]+	C8H17N3O3	81525.6	75524.2	113226	99461.5	118829	79698.8	93959	100007	103645	91236.3	109374	126073	105741	88733.2	92624.6	74128.2	82168.9	94990.6	84893.5	91097.6	81330.3	63548.5	80722.5	70156.2	69007.4	65395.2	91669.7	83846.2	63597.2	68233.4	83040.5	116647	104556	75462.5	76565.5	84022.5	87689.1	96454.5	68229.8	109022	80357.8	115375	94921.2
367	Gly-Phe	Amino acid and Its metabolites	223.2	222.1	[M+H]+	C11H14N2O3	32817.6	64076.9	5684.33	43522.4	37567.1	9	24383.8	10368.9	28478.4	22792.4	13004.5	132077	37740.5	47754.2	14999.7	27702.3	17827	3930.6	16765.3	24063.3	76443	40266.4	7405.04	17569.7	25988.9	19894.3	5291.18	24445.2	19007.9	6644.48	32433.2	45698.4	3399.55	36930.2	6515.86	38045.1	15826.2	25940	10607.4	27581.2	49037.9	11472.9	45754.8
368	Glycerol 3-Phosphate	Organic acid And Its derivatives	343	172.014	[2M-H]-	C3H9O6P	5151.16	9403.95	10859.6	10465.6	9830.25	24065.6	5079.41	9750.42	12668.7	10073.4	12024	14201.2	8049.14	13508.2	13340	10111.7	11267.5	10080.3	4834.52	11433.2	5788.48	4704.6	9623.44	9534.52	8788.34	6919.3	13276.5	14884.9	3904.45	529.476	7060.02	6681.02	12832.1	13523.9	6017.52	14919.5	9082.76	16070.8	18887.3	2142.39	8216.97	10827	9331.23
369	Glycerophospho-N-Arachidonoyl Ethanolamine	GP	500.3	501.285	[M-H]-	C25H44NO7P	235191	283325	159789	264866	194187	243689	272036	181082	247986	233297	259871	330970	238171	106731	230555	327030	109627	94832.5	105510	160848	209213	97485.8	91920.4	63531	64050.4	91479.9	66506.3	79478.5	185345	108670	106343	217882	149352	136585	125554	113596	65077.8	138229	118052	70607.5	116718	79160.5	58463.1
370	Glycidyl-oleate	GL	339.3	338.282	[M+H]+	C21H38O3	31724.1	44981.6	47652.4	32156.2	16902.3	30386	29175.1	29413.4	21374	45090.4	28392.9	36361.7	25090.8	24524.6	30351.5	30808.5	21629.5	16975.2	28744.1	42555.8	37174.5	35785.1	40915.2	36030.1	32871.5	45313.6	27598	38562.3	25840.9	14392.6	25240.1	31815.1	14748.9	14656	27943	16332.2	28395	37409.3	37421	38166.5	40813.4	37983.3	24765.9
371	Glycolithocholic acid	Bile acids	432.3	433.319	[M-H]-	C26H43NO4	31415.1	32864.9	36462.1	33362.9	47332.4	38022.5	29901	35713	37584.8	35409.6	33101.7	34572.8	30834.7	34061.2	39452.1	41370.1	40629.6	31445.5	33182.1	33835.8	33088.5	35710.7	32343.4	36139.3	41683.8	45205.2	38405.2	34452.9	37194.9	37161.8	37212.4	35650.2	33512.2	36657.3	35745.4	34196.6	36331.5	38955.5	37442.8	44024.8	40787.1	36025.2	36628
372	Glycoursodeoxycholic Acid	Bile acids	448.3	449.314	[M-H]-	C26H43NO5	150206	178112	162663	161948	167054	191571	176453	153274	161116	161774	185683	186080	163586	176513	163310	166172	191609	171610	202077	172187	165253	173646	169802	132392	170644	167235	171903	233070	176885	175209	160925	163040	216127	179772	187170	194707	189862	191332	179930	168223	155089	184612	186404
373	Guanidine	Alcohol and amines	60.1	59.0483	[M+H]+	CH5N3	209366	362086	247726	365783	269024	321967	255367	283349	228752	270774	264742	246240	290058	299787	234646	185933	243618	310915	197191	269909	322439	270097	275882	232775	256828	231167	328632	182977	253169	248372	249098	222730	250358	208207	296153	199026	270840	278303	237793	255513	238791	251067	317209
374	Guanidineacetic Acid	Organic acid And Its derivatives	118.1	117.054	[M+H]+	C3H7N3O2	66443.5	77093.7	91857.7	65720.7	109037	52926.7	76910.2	45474.2	94426.9	63560.5	60893.1	75893.9	75362.5	54508.2	83040.2	75206.6	58557.3	72210.7	91761.2	74651.4	100963	82117.9	57567.2	104242	63632.9	84076.9	68214.8	57357	65238.4	36643.8	70103.3	69561.1	79190.3	68517.2	67822.7	70319.5	56828	75904.3	57641.1	114343	59633.9	53093.6	47598.1
375	Guanosine	Nucleotide And Its metabolites	284.1	283.092	[M+H]+	C10H13N5O5	35593.6	68720.3	49176.8	61840.1	116378	51358.8	103035	92395.2	65105.4	35747.9	30078.9	52328	10733	26824.6	8446	15640.3	11848.3	12540.3	16796.9	26506.8	12802.9	8393.47	14497.9	33640.5	22084.9	5397.97	13966.5	22587.5	26473	23303.8	9	27141.8	10552.8	1069.26	11504.5	12312.3	33326.9	16626.6	11264.6	30079	7956.65	10153.3	22715.4
376	Heparin	Alcohol and amines	315.3	316.298	[M-H]-	C19H40O3	261765	378102	201000	227575	217593	161257	173720	246527	216982	192747	189347	263732	208289	221579	97379.5	177544	181085	211577	118992	274712	192959	223136	208325	285278	364454	251940	214239	224789	244199	304194	209812	211410	216177	230074	361105	212555	199435	221044	226615	319106	181294	299792	188391
377	Heptethylene-glycol	Alcohol and amines	327.2	326.194	[M+H]+	C14H30O8	2.05869e+07	2.10589e+07	7.49104e+06	9.48784e+06	7.93019e+06	1.55179e+07	2.50142e+07	3.01793e+07	2.37379e+07	1.15599e+07	1.44225e+07	2.2315e+07	2.39089e+07	1.75815e+07	1.72444e+07	1.81878e+07	2.04577e+07	2.12239e+07	1.88695e+07	1.95652e+07	2.27754e+07	2.18657e+07	2.91362e+07	2.04655e+07	2.62857e+07	2.38692e+07	2.3308e+07	1.48906e+07	1.68783e+07	2.64497e+07	2.11456e+07	2.06395e+07	1.53341e+07	2.84975e+07	2.72892e+07	2.75714e+07	2.93758e+07	1.82196e+07	2.11869e+07	2.10829e+07	2.47295e+07	2.87559e+07	2.75772e+07
378	Herniarin	Benzene and substituted derivatives	177	176.047	[M+H]+	C10H8O3	41396.8	40092.5	50883.4	38299.3	31901.6	40819.2	35161.3	39429.6	36607.6	37266.8	43048.1	34813.9	38049	31646.3	33236	41908.1	41437.5	42397.5	33890.7	33557.9	32624	36200.1	36311.9	40820.9	32289.8	45856.9	33921.5	34117.7	26214.2	39003	40899	34137.3	31324.3	42115.2	34545.3	46506.5	32263.3	37229.5	40039.9	31689.3	39631.3	43066.4	28715.1
379	Hexadecanedioic acid	FA	285.2	286.214	[M-H]-	C16H30O4	29010	27118.2	38526.8	32879.1	38957.3	25240.5	32326.1	38221.6	34534	26965.7	19324.9	26659.3	21943.9	31631.4	45522.7	21753.6	46080.8	26371.4	29126	32583.6	27536.1	26668.7	39684.2	36281.9	30579	26639.5	38373.7	30929.1	29166.5	33449.1	26142.2	29278.7	34667.7	22903.1	26199.5	27343.7	37315.4	29559.4	25850	38116.6	23908.3	31024.5	46659.2
380	Hexaethylene-glycol	Alcohol and amines	283.2	282.168	[M+H]+	C12H26O7	7.45965e+06	4.28616e+06	3.71976e+06	4.8774e+06	3.41793e+06	6.77683e+06	1.12865e+07	8.4787e+06	7.72286e+06	4.04804e+06	5.71751e+06	7.5411e+06	8.48025e+06	9.30824e+06	6.77873e+06	4.05117e+06	8.47295e+06	6.06766e+06	5.68642e+06	5.70479e+06	9.74215e+06	1.00316e+07	1.02614e+07	7.18245e+06	1.07804e+07	6.55036e+06	7.21302e+06	7.35923e+06	6.39897e+06	8.63594e+06	6.288e+06	8.11992e+06	5.50112e+06	1.06533e+07	1.02427e+07	1.19006e+07	1.07202e+07	9.71483e+06	1.14044e+07	9.03329e+06	9.69214e+06	8.3948e+06	1.24782e+07
381	Hexanoyl Glycine	Amino acid and Its metabolites	172.1	173.105	[M-H]-	C8H15NO3	8174.7	3558.36	3962.71	8216.09	4765.74	3255.26	2839.44	9017.9	7495.4	3553.91	2024.54	5151.72	2951.87	3971.55	1208.79	6009.84	4145.18	3337.64	793.234	4342.97	10139.8	3392.63	5072.61	9771.6	4623.8	5925.41	5259.72	4080.75	4463.91	3975.55	3382	4577.4	6075.14	3538.99	6908.28	4964.37	5584.15	5647.95	5284.08	6536.3	6017.26	2118.38	1937.26
382	Histamine	Alcohol and amines	112.1	111.08	[M+H]+	C5H9N3	94467.5	93886.2	63593.6	46704.1	44584.4	59433.6	62512.9	61938.3	66977.8	79517.2	91906.2	57952.2	101424	65399.6	72003.8	49128.4	66552.6	44540.8	26797.9	29448.2	48457.4	75279.3	67552.5	86907.4	49781.6	27785.5	46138.1	51849.4	35870	43149.4	45039.3	70211.6	79875.5	92144.5	37235.1	66263.3	49069.5	63623.8	58540.8	60741.3	118775	36519.3	43749.1
383	Homogentisic Acid	Amino acid and Its metabolites	167	168.042	[M-H]-	C8H8O4	135314	267833	151726	168649	236525	205168	220662	196263	149652	166407	175434	90238.4	153671	156908	131260	162947	98727.2	148961	148390	129491	148322	141274	119775	122710	138600	101102	84802.7	94770.1	141878	111343	84078	90075.8	195871	133789	137852	146807	157714	108538	112039	114313	112238	90164.8	165844
384	Hydantoin-5-propionic acid	Organic acid And Its derivatives	171	172.048	[M-H]-	C6H8N2O4	50323.7	49179.8	57283.5	28934	41329.3	39781.9	25868.2	5947.04	39627.3	16794.8	42624.8	43698.4	51080.3	15971.7	9	9	57674.2	26938.6	9622.68	28174.4	9	55694.3	41537.6	49246.8	11075.7	50995.9	31146.3	13621.7	50006.4	79706.1	10266.4	24410.7	40610.5	44524.3	22723.8	34307.7	9267.28	54977.5	12273.5	31740.4	15215.3	50924.5	54500.4
385	Hydrocinnamic Acid	Organic acid And Its derivatives	149.1	150.068	[M-H]-	C9H10O2	31295.6	55282	46679.8	43645	40490.1	21471.8	53780.5	68330.1	45814.1	42684.6	40658.9	47841.2	28075.1	53012.4	28133.2	48104.9	45465.4	31971.1	48675.4	39244.5	44447.9	25293.9	35401.5	39177.3	33344.8	35695	39032.7	51322.5	59801.1	36240.9	41870.6	42564.8	68532.5	39678.9	59548	34026.6	24122.9	42125.6	47933.2	55901.7	29222.3	36516.2	29401
386	Hydroquinone	Benzene and substituted derivatives	109	110.037	[M-H]-	C6H6O2	23463.4	18145.2	15739.5	29628.5	27531.9	6444.97	15454.9	21628	26755.1	12531.5	15331	8050.35	15806.2	11050.6	7547.7	16409.3	6164.33	10202.5	8463.03	8996.11	15513.4	8550.37	7605.31	14068.6	19756.1	17383.4	18923.5	20240.3	27841.1	14397.6	11284	16758.8	14450.6	14492.4	20380.4	7744.35	14237.3	17571.6	13944.3	6570.65	8598.02	13697.9	11917.8
387	Hydroumbellic acid	Benzene and substituted derivatives	181.1	182.058	[M-H]-	C9H10O4	68824.8	79098.9	63493.9	70664.8	77527	88338.4	98534.6	87678	66144.4	75451	70911.8	88124.2	77021.7	91560.9	64539.9	84812.4	68473.4	78073.6	68125.4	81638.7	69518.6	80217.8	75454.2	83895.7	74905	73408.3	79912.8	73881.5	87213.2	80228	71976	84450.5	54917.1	67274.4	93156.9	77722.1	69978.3	86763.3	105115	90266.1	94309	77331.5	68169.4
388	Hydroxyacetone	Aldehyde,Ketones,Esters	75.1	74.0368	[M+H]+	C3H6O2	168949	281670	178774	360030	320049	192221	127138	220290	220477	352472	148203	205639	393519	225552	313983	221777	309728	252324	243045	348598	106381	229886	214016	208406	135619	264528	229006	126100	210516	172283	248089	215724	234026	252136	292538	241211	314453	219232	224718	86204.2	214998	244808	256344
389	Hydroxyeicosapentaenoic acid	FA	317.2	316.203	[M+H]+	C20H28O3	38475.1	35199.6	30308.8	37821	33678	42765.7	36785.6	38305.6	41845.2	34805.1	28123.8	32126.9	38139.3	30009.2	40743.6	35043.1	45020.6	29423.4	37249.5	39680.1	33204.8	36181.1	35401	32812.7	33113.9	36740.5	42203.9	35932.9	41647.6	34703.5	45215.2	42886.5	39083.5	36737.1	42140.7	32660.1	43598.5	29307.3	34311.9	47969	32139.6	38902.6	43135.6
390	Hydroxyphenyllactic acid	Organic acid And Its derivatives	181.1	182.058	[M-H]-	C9H10O4	43196.6	51704.7	56717.4	42107.4	52463.4	48884.2	33486.6	36026.3	35328.7	52335.7	30559.2	28354.9	30352.3	43872.4	37718.5	31035.7	33444.3	38686.4	42819.7	48580.8	44011.3	52561.3	33339.6	53214.5	36665.7	38960.9	46839.5	54115.2	46747.5	64027.1	33866.1	44360.1	39608.8	34432.4	51985.4	51384.4	41963.9	31567.8	51120	43394.4	27793	30388.1	43829.2
391	Hydroxypiperazic acid	Heterocyclic compounds	145.1	146.106	[M-H]-	C5H10N2O3	11981	6909.65	6245.48	7041.24	2355.17	879.13	6791.82	5123.51	972.308	8367.56	11427.6	3218.71	5302.3	11227	10166.6	528.951	8838.85	4680.56	7295.7	11884.8	3779.76	9	9	9	9	9	9	9	9	9	9	9	9	9	9	9	9	9	9	9	9	9	9
392	Hyp-Ser	Amino acid and Its metabolites	219.1	218.09	[M+H]+	C8H14N2O5	136229	162096	139176	121366	117765	116454	129547	119822	108869	134430	138066	121940	128508	150616	129017	176052	129045	154977	121002	115173	159148	126261	95878.2	117695	135283	105036	137251	172278	124123	122001	150564	93730.3	119444	118932	98064.6	135180	115039	127919	108475	99638.9	108689	138532	119456
393	Hyp-Thr	Amino acid and Its metabolites	231.1	232.106	[M-H]-	C9H16N2O5	211579	266316	267174	247182	92329.9	90759.1	202688	172964	197905	57196	194761	159466	186785	83310.1	182004	168514	200813	200350	247992	150829	157255	84352	112735	205409	179495	180917	70127.2	185114	71719.7	180134	195513	192100	168476	74805.9	151331	190989	213209	149027	63534	155495	63515.8	144825	144264
394	Hypoxanthine-9-β-D-Arabinofuranoside	Nucleotide And Its metabolites	269.1	268.081	[M+H]+	C10H12N4O5	82496	153660	97043.1	117181	189769	172847	122263	218219	208610	84304	69783.3	102630	69990.8	68596.3	51129.3	28095.5	30120.7	41858.1	60731.6	94367.5	78166.7	50442.1	41537.8	61124.2	51323.6	54453.6	55273.9	31243.7	24849.4	53499.9	27124.5	73943.5	46559.3	38742.1	67393.6	74272.7	68391.5	66021.5	11974.5	42623.3	8803.71	75360.4	38242.3
395	Ile-Arg	Amino acid and Its metabolites	288.2	287.196	[M+H]+	C12H25N5O3	10789.8	9	3640.95	6346.98	6426.55	6523.8	2190.92	10645.3	11737	9955.88	7167.46	8721.99	12130.6	3025.19	3128.9	16148.5	4111.19	6581.9	6403.91	11748.1	10742.8	17670.2	13959.8	27781.1	14535.1	2187.04	5723.93	3542.74	6236.74	4614.91	5999.85	12666	10252.4	4671.78	9153.07	19776.8	14805.3	12399.8	12517.1	10538.3	18190.5	7476.9	5415.62
396	Ile-Pro-Ile	Amino acid and Its metabolites	340.2	341.231	[M-H]-	C17H31N3O4	54486.6	30486.4	39955.7	50081	34045.6	39278.6	62993	44813	54195.3	50597.1	159554	53995.2	110795	42765.7	34748.3	28567.8	53479.9	105008	67416.1	30459.4	35627.7	56778.7	35869.5	84327.8	48219	58614.1	36883.5	34989.6	33722.2	39777.4	48816.8	42028	38812.2	51785.1	42478.3	42927.4	62543.2	48748.8	50469.1	84428.1	48148.5	35205.8	53896.7
397	Imidazole-4-methanol	Heterocyclic compounds	99.1	98.048	[M-HCl+H]+	C4H6N2O	8.63649e+06	6.84427e+06	8.82849e+06	4.73769e+06	5.637e+06	6.68943e+06	8.33446e+06	7.49923e+06	9.74378e+06	8.01154e+06	6.70293e+06	1.13403e+07	5.92887e+06	9.6142e+06	6.81193e+06	8.64144e+06	6.26066e+06	12519199	8.85698e+06	6.38887e+06	8.84289e+06	6.37178e+06	8.23008e+06	7.98503e+06	7.51365e+06	1.33525e+07	1.12279e+07	7.67741e+06	9.97466e+06	7.91034e+06	1.00131e+07	8.68215e+06	6.33967e+06	5.70406e+06	1.20542e+07	8.4559e+06	9.01402e+06	9.37419e+06	8.88055e+06	6.10383e+06	9.15451e+06	9.40322e+06	1.00331e+07
398	Imidazoleacetic acid	Heterocyclic compounds	127.1	126.043	[M+H]+	C5H6N2O2	983240	466400	1.07607e+06	1.10002e+06	1.05803e+06	979896	1.18151e+06	1.08126e+06	1.17853e+06	488701	480556	945324	500247	1.13827e+06	1.06463e+06	998005	1.13917e+06	997527	1.07056e+06	1.21576e+06	1.19325e+06	1.07667e+06	1.09138e+06	456089	1.22786e+06	984383	554886	1.07297e+06	1.11075e+06	1.22107e+06	1.11014e+06	579910	965569	415464	582949	937768	1.14485e+06	1.10141e+06	1.11042e+06	1.00604e+06	507319	1.03848e+06	524973
399	Iminodiacetic acid	Organic acid And Its derivatives	134.1	133.037	[M+H]+	C4H7NO4	136142	101095	439840	361274	139495	383403	410515	136896	160847	124875	108166	142247	154966	363546	184693	138457	138347	409490	455974	197097	179911	145463	147629	162379	366296	97549.3	390836	450542	166407	157220	135589	112535	497605	169186	151577	106028	266450	132639	356505	130915	131818	138423	369183
400	Indole	Heterocyclic compounds	118	117.058	[M+H]+	C8H7N	1.57431e+07	1.75706e+07	1.35381e+07	1.97678e+07	1.95102e+07	1.75041e+07	1.46806e+07	1.68386e+07	1.52975e+07	1.9213e+07	1.81057e+07	1.82941e+07	1.85778e+07	1.26748e+07	1.87935e+07	1.83991e+07	1.65846e+07	1.5994e+07	1.92173e+07	1.86734e+07	1.75633e+07	1.91341e+07	1.55131e+07	1.91343e+07	18825509	1.57613e+07	1.73414e+07	1.5437e+07	1.74203e+07	1.51324e+07	1.684e+07	1.76467e+07	1.8757e+07	1.51183e+07	1.89963e+07	1.68548e+07	1.73703e+07	1.83843e+07	1.7232e+07	1.56208e+07	1.489e+07	1.60861e+07	1.7424e+07
401	Indole 3-carbinol	Heterocyclic compounds	146.1	147.068	[M-H]-	C9H9NO	5.52717e+06	6.74688e+06	6.03763e+06	6.33771e+06	5.81181e+06	5.38456e+06	6.42776e+06	6.56594e+06	6.18798e+06	5.97405e+06	7.34681e+06	6.51337e+06	6.30848e+06	6.36047e+06	6.19518e+06	7.66543e+06	7.06983e+06	6.22323e+06	6.16494e+06	6.21615e+06	6.23175e+06	6.2923e+06	6.59515e+06	6.35827e+06	6.16133e+06	6.03457e+06	6.49586e+06	6.39769e+06	7.34491e+06	6.46576e+06	5.38229e+06	6.8085e+06	6.78033e+06	6.55643e+06	6.50061e+06	6.52507e+06	6.36299e+06	6.62111e+06	6.6754e+06	6.40206e+06	5.47514e+06	5.97424e+06	5.98172e+06
402	Indole-3-Carboxaldehyde	Heterocyclic compounds	144	145.053	[M-H]-	C9H7NO	162232	188140	270695	280692	189383	179504	324428	279204	225200	213009	153801	259732	295859	247653	210849	221851	351259	317908	267291	314532	242221	286212	220001	228617	323859	280486	247684	287222	235078	326672	262345	218540	285901	232179	227602	297046	321620	316483	303457	235286	248159	267998	264966
403	Indole-3-lactic acid	Heterocyclic compounds	204.1	205.074	[M-H]-	C11H11NO3	7.22879e+07	6.30092e+07	7.2081e+07	6.1836e+07	5.26183e+07	5.35828e+07	5.35497e+07	3.94249e+07	4.90526e+07	5.41434e+07	4.17551e+07	4.2222e+07	4.15391e+07	4.41767e+07	4.02395e+07	4.01655e+07	3.65467e+07	3.92403e+07	4.0944e+07	3.93369e+07	3.18667e+07	3.40394e+07	2.77196e+07	3.44254e+07	3.44008e+07	2.97646e+07	3.75175e+07	3.55819e+07	3.13453e+07	3.31824e+07	3.41915e+07	3.16847e+07	2.60028e+07	3.06034e+07	3.43943e+07	2.9759e+07	2.88056e+07	2.846e+07	3.35227e+07	3.02168e+07	3.17115e+07	3.40006e+07	2.98431e+07
404	Indole-4-carboxaldehyde	Heterocyclic compounds	144	145.053	[M-H]-	C9H7NO	162232	188140	270695	280692	189383	179504	324428	279204	225200	213009	153801	259732	295859	247653	210849	221851	351259	317908	267291	314532	242221	286212	220001	228617	323859	280486	247684	287222	235078	326672	262345	218540	285901	232179	227602	297046	321620	316483	303457	235286	248159	267998	264966
405	Indoleacetaldehyde	Heterocyclic compounds	158.1	159.068	[M-H]-	C10H9NO	38244.6	20963.5	17654.3	19891.9	11704.5	30333.5	40731.4	25257.7	11306	24417.4	36795	12028.5	33047.8	51312.4	17329.6	30187.7	25117.5	37893.1	24100.9	36168.6	33785.5	26459.4	32842.4	11662	21684.7	33220.8	26471.5	24924.4	26326.4	28752.2	30837.7	18767.6	24237.7	28544.1	32218.3	23611.1	9155.15	35511.9	26913.5	33190.1	25734.5	25809.1	35325.2
406	Ingenol	Alcohol and amines	347.2	348.194	[M-H]-	C20H28O5	34322.4	31167	41035.7	25181.5	18966.4	27777.7	35243.4	26153.5	31592.4	31401.6	34323	24056.3	25045.8	26580.1	24674.2	23509.7	28990.5	26976.2	21860	38094.6	36663.1	29280.1	26067.9	28799.4	24359.8	27461.8	28656.3	30950.3	36110.3	21641.6	22860.5	33043.2	32105.7	23641.3	26905	31533.8	31553	20755.3	33645.4	27202.8	20134.2	28966.5	31803.1
407	Inosine	Nucleotide And Its metabolites	267.1	268.081	[M-H]-	C10H12N4O5	27499.9	13011.2	8064.85	31278.4	23100.4	11574.2	3294.14	6768.28	11229.8	11759.4	13164.5	9104.9	6041.57	22237	6295.47	8361.75	2038.98	6084.81	4239.52	17343.6	177079	1237.17	16541.9	42129.2	4191.05	62242.7	5595.99	7465.73	6692.79	19540	4128.19	16529.6	7658.5	6614.44	10198.5	3520.2	28498.2	4795.18	12266.9	12154.4	13041.5	13509.8	1519.22
408	Inositol 1,3,4-trisphosphate	Organic acid And Its derivatives	421	419.962	[M+H]+	C6H15O15P3	5.48428e+06	5.69474e+06	5.72977e+06	5.85773e+06	5.5545e+06	5.71164e+06	5.52272e+06	5.74445e+06	5.35197e+06	5.87184e+06	5.88911e+06	6.14976e+06	5.78897e+06	6.06214e+06	5.91875e+06	6.19142e+06	6.1826e+06	6.04832e+06	5.99646e+06	6.01797e+06	6.13287e+06	6.31172e+06	6.39846e+06	6.47766e+06	6.58983e+06	6.24217e+06	6.43895e+06	6.77292e+06	6.51853e+06	6.74007e+06	6.41737e+06	6.62607e+06	6.86314e+06	6.8038e+06	6.75049e+06	7.00192e+06	6.49871e+06	6.5629e+06	6.48053e+06	6.57538e+06	6.84685e+06	6.68412e+06	6.61854e+06
409	Inositol 1-phosphate	Alcohol and amines	259	260.03	[M-H]-	C6H13O9P	1.42689e+06	1.592e+06	1.24331e+06	1.18745e+06	1.60723e+06	1.59403e+06	1.31842e+06	893447	1.20394e+06	1.62248e+06	1.35895e+06	1.41344e+06	1.4987e+06	967060	823341	1.37092e+06	1.32179e+06	1.17521e+06	1.45675e+06	1.3182e+06	1.32848e+06	944709	1.43869e+06	1.45855e+06	1.10239e+06	1.5307e+06	1.52082e+06	1.39025e+06	1.26299e+06	1.36253e+06	1.54975e+06	1.54518e+06	1.48391e+06	1.07134e+06	1.66968e+06	1.42859e+06	1.18329e+06	1.26261e+06	1.44895e+06	1.22561e+06	1.54293e+06	1.42435e+06	1.26098e+06
410	Isocitric acid	Organic acid And Its derivatives	191	192.027	[M-H]-	C6H8O7	43728.6	23857.4	31975.4	40795.4	33534.7	37837	27467.3	42448.2	58314.1	27964.6	36380.9	43196.5	42931.8	34290.2	43121.3	28425.5	34685.6	18515.6	57533.5	47609.2	29510.8	33472.9	28556.2	45079.7	36623.8	26742.7	39320.9	50272	32240	39821.2	37380.7	39200	28323.4	19633.4	44937.6	39437.6	19850	32298.7	33671.4	35393.9	33871	35103.4	30587.4
411	Isocytosine	Nucleotide And Its metabolites	112	111.043	[M+H]+	C4H5N3O	98547.3	117366	93328.3	44857.6	52579.5	58767.8	55806.1	57265.5	41835.4	34611.5	84454.1	51166.6	57505.1	31269.6	31435.2	58616.2	32174.9	36309.4	67543.6	38482.2	35465.7	81080.6	42166.5	40685.5	70104.5	48842.7	53262.8	34927	73592.8	48348.5	58419.2	31906.6	47132	53099.7	37633.1	52670.9	57418.6	38383.8	35103.1	29711.1	31075.3	44144.1	52420.1
412	Isokaurenoic acid	Organic acid And Its derivatives	301.2	302.225	[M-H]-	C20H30O2	1.13795e+06	668931	578987	644592	499234	532047	463195	1.89276e+06	611306	653040	635031	698398	658213	1.13603e+06	533108	436578	436518	690937	446847	644758	517420	256218	501802	592722	613768	769136	487055	357892	457876	348965	382292	422515	446131	351128	336325	451756	357240	345655	304077	330310	362056	373639	301146
413	Isonicotinic acid	Organic acid And Its derivatives	124	123.032	[M+H]+	C6H5NO2	7.83322e+06	4.24437e+07	4.25658e+07	6.45105e+06	6.33116e+06	3.86779e+07	5.82005e+06	9.66016e+06	1.08055e+07	7.68122e+06	8.04178e+06	2.73624e+07	6.97255e+06	2.65021e+07	6.62006e+06	1.77071e+07	6.58054e+06	1.10152e+07	2.86829e+07	9.08775e+06	6.98634e+06	3.58438e+07	1.78941e+07	2.08154e+07	4.85246e+06	2.5172e+07	2.0071e+07	6.91407e+06	3.89047e+07	1.27403e+07	1.23484e+07	1.45512e+07	3.42336e+07	6.26515e+06	3.42304e+07	3.84855e+07	4.15593e+07	2.61542e+07	7.45469e+06	7.91394e+06	2.24703e+07	2.80765e+07	1.97555e+07
414	Jasmone	Aldehyde,Ketones,Esters	165.1	164.12	[M+H]+	C11H16O	333906	427734	399391	337823	392363	517115	434434	983131	388200	695817	950085	475063	969822	731739	599300	735068	330592	1.18367e+06	504875	286248	632282	252126	938946	591258	648292	790247	294059	375882	1.22062e+06	469191	269516	319323	328388	754734	370173	364459	279804	334572	274102	404980	681599	715303	405927
415	Kynurenic Acid	Amino acid and Its metabolites	188	189.043	[M-H]-	C10H7NO3	134328	132336	89114.9	33268.2	130775	80125.2	70573.8	95054.5	66516.6	82714.2	34324.2	48876.2	163621	56148.3	173207	60421.5	43162.3	44866	51226.9	58548.6	70855	82700.3	71498.4	58809.7	35278.9	37038	99645.4	51785.6	73754.8	77117.1	32378.9	50355.4	72925.7	44206.6	45917.1	56211	97519.3	32134.9	54312.4	35435.8	47219	57587.2	63049.1
416	L-2-Aminoadipate	Organic acid And Its derivatives	162.1	161.069	[M+H]+	C6H11NO4	17563.1	45230.9	30261.8	62405.2	41557.6	35384.3	37571.9	19443.2	25210.3	30954.5	26454.5	34029.9	50109	12502.9	62764.3	19185.5	43859	50042.4	36348.8	26037.7	29388.1	50959.8	26120.6	21537.8	38526.5	23326.1	31209.2	38367.3	22655.6	19181.4	47738.3	31168.7	41639.5	31818.2	29498.3	15349	42087.5	26275.3	54376.1	44019.5	19185.7	27733.8	24767.5
417	L-2-Aminobutyric acid	Organic acid And Its derivatives	104.1	103.063	[M+H]+	C4H9NO2	43148.5	44314.6	30270.5	38058.4	33619.8	46894.8	37136.1	46204.4	35417.9	61073.2	53669.9	42068.8	18384.8	38573.9	47412.4	38759	47606.3	62013.6	29838.3	30648.4	70484.8	30720.8	26229.4	22915.2	12593.8	9160.05	33923.3	47498.1	46091	23955.9	13570.7	33966.5	51648.5	23762.1	34476.2	31580.6	50379.6	38074.3	34782.6	45494.9	31313.5	31967.8	52897.7
418	L-Alanine	Amino acid and Its metabolites	90	89.048	[M+H]+	C3H7NO2	217316	223263	186719	226113	205183	251673	231261	156182	155894	208677	178452	186090	215475	195641	308778	248868	170316	279121	233038	280737	244080	293219	187488	192302	291030	224369	207508	161304	201166	201317	211963	237055	153726	214986	235537	197456	206332	187619	257957	183686	156020	248055	207821
419	L-Allothreonine	Amino acid and Its metabolites	120.1	119.058	[M+H]+	C4H9NO3	75174.8	112857	97683	121965	89974	92383.8	86831.2	70640	91998.7	77459.6	71046.7	90761.5	82396.3	93279.9	75260	56245.1	84602.2	81036.8	84772.8	82028.6	81650.2	89359.3	58952.7	84467.9	82721.9	77417.4	89552.9	94112.7	115674	83896.9	101220	85007.3	91472.4	75476	76946.2	73678.5	59113.1	72749.9	109912	87228.2	64616.1	87026.9	91285.8
420	L-Arginine	Amino acid and Its metabolites	175	174.112	[M+H]+	C6H14N4O2	3.0829e+06	3.60894e+06	3.20097e+06	3.24553e+06	3.52007e+06	3.06345e+06	3.05434e+06	3.48306e+06	3.08324e+06	3.361e+06	3.11861e+06	3.32753e+06	3.18444e+06	3.12998e+06	3.29384e+06	3.3892e+06	3.23054e+06	3.33296e+06	3.77885e+06	3.6518e+06	3.42276e+06	3.37025e+06	2.95016e+06	2.99104e+06	4.13582e+06	3.33231e+06	3.66242e+06	3.04445e+06	3.47129e+06	3.54326e+06	3.51177e+06	3.98914e+06	3.15651e+06	3.28184e+06	3.03613e+06	3.42312e+06	3.01102e+06	3.70561e+06	3.41425e+06	2.78519e+06	2.88288e+06	2.9537e+06	3.48939e+06
421	L-Ascorbate	CoEnzyme and vitamins	177	176.032	[M+H]+	C6H8O6	280846	1.06563e+06	2.13416e+06	1.3474e+06	1.154e+06	999016	408218	301167	554695	1.78215e+06	819155	585646	502842	408581	9	718232	982254	829985	562169	9	698852	579741	380066	491899	467623	1.06169e+06	599537	995739	1.19876e+06	1.00365e+06	738764	880003	1.23827e+06	906949	1.43024e+06	475780	359798	940120	741405	983540	553433	908706	459144
422	L-Asparagine Anhydrous	Amino acid and Its metabolites	133.1	132.054	[M+H]+	C4H8N2O3	409079	338210	513167	429806	459069	409643	492251	845567	461168	475683	314886	509685	494540	440896	416790	442357	493733	500744	429762	395275	405845	460575	410507	454738	493729	402390	536566	347869	404177	422548	407856	408558	426665	428432	438380	666988	456450	735325	487634	842926	457497	495024	407665
423	L-Aspartic Acid	Amino acid and Its metabolites	134.1	133.038	[M+H]+	C4H7NO4	136142	101095	439840	361274	139495	383403	410515	136896	160847	124875	108166	142247	154966	363546	184693	138457	138347	409490	455974	197097	179911	145463	147629	162379	366296	97549.3	390836	450542	166407	157220	135589	112535	497605	169186	151577	106028	266450	132639	356505	130915	131818	138423	369183
424	L-Carnosine	Amino acid and Its metabolites	227.2	226.107	[M+H]+	C9H14N4O3	71794.3	26060.1	25237.6	48526.5	30933.5	41100.9	14459.8	58946	31769.5	16872.7	34203.8	46112.6	23336.1	52257.2	41610.9	21802.1	26392.1	18880.1	48541.8	33337.9	26237.8	43479.6	37667	29355.1	24910.8	39434.3	11590.9	22974.1	34407.8	31611.5	20201.7	21144.5	42287.6	38250.9	17591.1	29851.5	32093.1	14312.3	26574.9	32177.9	27224.9	26075.8	8012.26
425	L-Citrulline	Amino acid and Its metabolites	176.1	175.096	[M+H]+	C6H13N3O3	27176.1	31740.6	5728.05	14113.1	21800.1	35202.1	41412.5	28355.3	34355.6	31165.6	20945.8	34779.6	20030.2	34651.2	34662.7	9204.16	33094.2	17124.9	31381.2	41696.1	26741.5	49180.6	22696	38150.7	24918.5	12709.6	25997.8	34519.5	22424.6	26007.9	6237.37	37298.3	27606.4	15443.2	37416.3	26676.6	23691.6	6900.52	36024.5	21288.7	17396.8	43155.7	27937.6
426	L-Cysteine	Amino acid and Its metabolites	120	121.02	[M-H]-	C3H7NO2S	1.43364e+06	1.14784e+06	167173	1.77558e+06	249316	1.01828e+06	1.90249e+06	1.30486e+06	1.18545e+06	1.04506e+06	981475	2.57333e+06	2.51273e+06	1.93021e+06	1.18596e+06	1.13901e+06	1.2573e+06	1.78719e+06	1.09572e+06	1.06775e+06	1.67135e+06	1.22505e+06	1.27694e+06	1.48666e+06	1.73382e+06	1.25532e+06	1.23247e+06	1.30982e+06	1.13424e+06	1.0097e+06	1.23735e+06	1.06328e+06	1.06341e+06	1.19138e+06	1.75044e+06	1.06909e+06	1.20347e+06	1.03028e+06	1.47704e+06	1.461e+06	1.35136e+06	1.10541e+06	1.1432e+06
427	L-Cystine	Amino acid and Its metabolites	241	240.024	[M+H]+	C6H12N2O4S2	12291.7	8142.4	6891.17	37260.2	32490.7	3664.8	15679.2	4520.1	15302.1	11656.2	14666.3	4369.92	30479.2	17330.6	5177.03	20596.3	13232.8	12610.7	9894.34	16689.7	8049.65	12420.5	10047.4	16677.4	9241.8	7120.29	11317.6	6399.58	7580.11	12210.3	11989	5463.94	9031.28	9818.55	23489	31971.5	6524.42	19040.3	16294.3	9905.75	10873.5	9679.1	13955
428	L-Dihydroorotic Acid	Organic acid And Its derivatives	157	158.033	[M-H]-	C5H6N2O4	122900	152131	133406	113765	145837	130500	54109.8	108064	104673	41208.5	98922.5	117876	56336	117639	131952	117661	125220	123060	143565	57885.2	140375	122389	136745	122714	150000	142724	119630	118937	126393	108023	135145	115650	114041	142027	145014	117326	114914	127782	134734	126558	109063	115486	104477
429	L-Erythrulose	Carbohydrates and Its metabolites	119	120.042	[M-H]-	C4H8O4	10719.2	21276.9	11131.5	15290.6	8349.26	13874.5	16373.8	15097.8	7604.81	10599.6	11254.5	12383.3	7571.25	16359.9	12392.6	11485.8	16241.2	12146.9	20134.1	20757.9	16469.1	11305.7	7130.37	14241.8	18285.8	9737.59	14290.5	14126.1	12477.3	12650.1	11181.3	15506.4	11226.8	5676.78	16522.3	13440	9182.4	18828.9	23273.4	15284.5	17921.2	21442.6	15774.9
430	L-Fucose	Carbohydrates and Its metabolites	163.1	164.069	[M-H]-	C6H12O5	34522.5	20715.9	35786.1	14835.1	19589.5	17031.5	22076.5	35786.3	29470.5	18857	13282.8	20757.1	20324.4	31948.4	18714.7	21512	28598.6	21876.3	26986.7	39310.7	26185.7	35457.7	36139.6	34574.3	21743.9	44992.4	17883.9	26466.1	26935.8	32657.2	39238.5	20556.2	17659.8	32132.5	28281.4	40823.1	32535.3	39005.2	30153.5	29853.4	41581.2	44521.1	48756.5
431	L-Glutamic Acid	Amino acid and Its metabolites	148.1	147.053	[M+H]+	C5H9NO4	83396.4	29351	32862.1	75775.5	78493.2	43958.6	41344.9	25411.4	75911	50325.1	61675.8	77157.2	54642.9	61743.1	62139	68196.4	62954.6	37982	56696.5	51002.5	36849.3	53549.6	53834.1	78402.7	41436.5	50394.1	44753	43921.4	35269.4	38279.7	36203.4	47117.9	65615.1	45893.1	47869	48963.1	39916.4	47779.3	52759.4	44690.3	39555.7	55717.2	45346.3
432	L-Glutamine	Amino acid and Its metabolites	147.1	146.069	[M+H]+	C5H10N2O3	171049	34506.4	156448	97170.1	127111	22374	214187	50190.1	48639.6	76890.3	65437.1	173204	91185.7	60550.4	57889	120946	96152.5	64979	63486.2	105319	59084.9	82584.3	39563.6	136559	53340.9	119360	75797.4	97898.2	30072.9	79128.4	75806.7	155783	146510	61064.9	106209	80318.5	144118	114351	93742.2	48730.9	63417.3	58970	111686
433	L-Glycine	Amino acid and Its metabolites	76	75.032	[M+H]+	C2H5NO2	151576	170681	151880	124876	195022	105274	189364	143012	135592	166771	115655	170780	133399	174663	152908	154310	164863	141339	136162	134755	149326	153257	149544	140198	168508	126376	133697	121485	144508	174043	159213	115544	152393	148589	151043	199562	128482	149631	139813	143392	140030	159989	122700
434	L-Gulonolactone	Carbohydrates and Its metabolites	177	178.048	[M-H]-	C6H10O6	25842.6	37629.2	41486.4	45992	38759.1	45581	28007.4	62283.4	41568.9	55330.8	45355.5	56637.2	53053.4	44039.5	59995	56775	44014	34925	61954.8	50522.2	62802.5	31556.5	46222.2	45772.3	67518.9	56830.6	40129.3	46231.4	35325.7	61004.1	49818.8	51164.2	50949.6	56673.3	47480.3	54988.1	46655.3	49338.2	52857.3	52817.6	28538.5	35000.4	37055.3
435	L-Gulose	Carbohydrates and Its metabolites	179.1	180.16	[M-H]-	C6H12O6	1.4924e+06	1.09509e+06	1.60378e+06	1.6401e+06	1.50917e+06	1.7027e+06	1.80297e+06	1.80527e+06	1.09163e+06	1.47253e+06	1.61051e+06	1.63509e+06	1.86078e+06	1.45512e+06	1.57712e+06	1.53778e+06	1.6449e+06	2.01748e+06	1.77755e+06	1.23153e+06	1.87406e+06	1.94036e+06	1.80069e+06	1.8092e+06	2.01044e+06	1.79069e+06	1.84365e+06	1.7992e+06	1.46266e+06	1.80872e+06	1.57382e+06	1.67676e+06	1901348	1.95386e+06	1.67091e+06	1.92321e+06	1.50267e+06	1.73625e+06	1.23743e+06	1.508e+06	2.11051e+06	1.72225e+06	1.49397e+06
436	L-Histidine	Amino acid and Its metabolites	156.1	155.07	[M+H]+	C6H9N3O2	190807	135675	105390	128085	120323	107298	77102.1	118475	113737	87768	145027	97207.1	123157	79005.4	101641	126792	153703	120818	112024	115591	72968.6	172741	110390	104313	123438	122724	93148.1	103337	72349.4	132649	85976.2	118551	170672	98394.6	115707	116003	91614.8	90513.6	93227.5	100258	106080	106277	55394.2
437	L-Homoarginine	Amino acid and Its metabolites	189	188.127	[M+H]+	C7H16N4O2	173902	186440	163110	176621	169516	153314	170565	130779	184200	107471	170245	181131	145500	163199	155771	136619	150316	115686	137664	157891	188359	151186	189776	116846	158051	98353.4	128838	146977	232173	118223	179451	184071	113480	116603	110283	160058	165053	108722	111349	193699	113443	110766	159198
438	L-Homoserine	Organic acid And Its derivatives	120.1	119.058	[M+H]+	C4H9NO3	75174.8	112857	97683	121965	89974	92383.8	86831.2	70640	91998.7	77459.6	71046.7	90761.5	82396.3	93279.9	75260	56245.1	84602.2	81036.8	84772.8	82028.6	81650.2	89359.3	58952.7	84467.9	82721.9	77417.4	89552.9	94112.7	115674	83896.9	101220	85007.3	91472.4	75476	76946.2	73678.5	59113.1	72749.9	109912	87228.2	64616.1	87026.9	91285.8
439	L-Iditol	Carbohydrates and Its metabolites	181.1	182.079	[M-H]-	C6H14O6	140405	109731	114791	147827	215949	284569	175517	117230	247511	272081	271180	230471	9	95150.3	325402	89305.7	282453	125394	41081.5	72677.8	293010	115146	290840	185703	191378	277366	128017	9	126947	155731	132823	177266	260364	175052	213716	68456.6	236865	257003	167254	293154	167646	302468	131498
440	L-Isserine	Amino acid and Its metabolites	106	105.043	[M+H]+	C3H7NO3	138059	166816	116693	108462	108574	142765	104197	127873	105394	101670	99522.3	120239	102269	100305	111883	94229.8	76524.1	146309	110850	84048	110515	121248	148032	81796.6	133269	129143	140327	124987	124984	104130	93316.9	117372	119387	106425	92853	92440	104332	81217.6	100419	112494	99211	93914	86473.1
441	L-Lactic Acid	Organic acid And Its derivatives	89	90.0317	[M-H]-	C3H6O3	258102	365066	209214	268373	368815	306938	371744	424799	257880	248395	373230	9	9	363889	411213	414201	293677	412593	354295	432903	390345	410608	297478	444296	323483	199473	419286	311407	171055	331371	285459	319308	360103	230054	259632	408328	443469	284304	322125	294048	318421	369101	419110
442	L-Lysine	Amino acid and Its metabolites	147	146.106	[M+H]+	C6H14N2O2	146824	101019	103144	90692.5	162759	87399.8	54076.1	19545.7	81348.5	117607	68727.8	49650.3	74465.5	43189	97413.1	123521	85648	84159	26543.3	103670	82785.1	96942.1	68371.6	110854	96621.4	69737.2	66062.3	151409	105253	82927.2	55518.2	89745.7	139065	42318.8	43497.9	57164.5	43856.4	88901.3	48623.1	66112.3	65861.1	64936.4	46091.3
443	L-NIO-hydrochloride	Amino acid and Its metabolites	174.1	173.116	[M+H]+	C7H15N3O2	188379	258045	230375	211819	209931	243291	235804	208368	194300	203803	229872	216285	219269	259736	183554	210956	188824	157856	228009	223293	156263	172550	233447	217751	53829.9	175072	235209	170532	204781	198507	224921	207763	224110	223265	208464	189883	213881	244474	42571.2	164187	193904	185505	214967
444	L-Norleucine	Amino acid and Its metabolites	132.1	131.095	[M+H]+	C6H13NO2	1.01465e+06	1.00737e+06	947933	1.04172e+06	1.045e+06	1.0687e+06	1.03096e+06	1.11429e+06	800076	1.16592e+06	916697	813925	894862	944116	938343	1.04997e+06	1.00987e+06	970104	1.04303e+06	964542	1.00713e+06	1.05812e+06	949430	1.13106e+06	1.05076e+06	877299	1.08448e+06	983597	841760	898751	918975	872076	881751	890911	935992	947860	901042	947820	1.02866e+06	1.12866e+06	1.10046e+06	1.02607e+06	963014
445	L-Ornithine	Amino acid and Its metabolites	133	168.067	[M-Cl]+	C5H13ClN2O2	81241.4	82551.2	130339	91953.9	85610.4	28167.4	108802	79663.7	92788.7	84468.5	130215	85458.4	53578.1	72317.8	55004.3	103542	110875	145898	35521	104289	101163	88338.6	84170.5	77916.7	120378	74127.6	111659	60510.3	82784.6	127006	59782.2	95538.7	140949	95276.8	37212.1	59437.8	100783	68144.1	60311.2	92525.8	106983	99409.8	94321.3
446	L-Phenylalanine	Amino acid and Its metabolites	166.1	165.079	[M+H]+	C9H11NO2	3.81874e+08	4.06008e+08	4.00312e+08	4.27476e+08	4.12562e+08	4.06301e+08	3.96007e+08	4.02765e+08	4.13123e+08	3.64453e+08	3.83808e+08	4.01551e+08	4.00681e+08	3.98528e+08	4.49096e+08	3.89396e+08	4.00535e+08	432958169	423032983	4.20313e+08	4.07124e+08	430921358	4.36775e+08	3.94341e+08	3.96215e+08	4.23317e+08	4.44729e+08	4.24617e+08	4.25091e+08	3.43756e+08	412634938	4.21611e+08	3.91288e+08	3.87877e+08	4.0583e+08	4.01928e+08	4.01081e+08	4.18178e+08	3.86924e+08	3.99586e+08	3.87227e+08	3.85926e+08	4.15795e+08
447	L-Phenylephrine	Hormones and hormone related compounds	168	167.095	[M+H]+	C9H13NO2	142477	160071	288121	379639	373324	9	67382	90469.3	223279	402556	195488	99857.8	214073	29384.4	91875.6	98863	306525	9	152826	246060	182163	118447	101261	124037	43891	279240	156871	242801	301854	251465	165100	205701	232977	242502	376464	74185.9	126698	303240	95840.2	185667	132568	134867	117932
448	L-Saccharopine	Amino acid and Its metabolites	275.1	276.132	[M-H]-	C11H20N2O6	1.04327e+06	1.4746e+06	1.39551e+06	1.18219e+06	1.50283e+06	1.32879e+06	1.25841e+06	1.23427e+06	1.3007e+06	1.5246e+06	1.53746e+06	1.62362e+06	1.54093e+06	1.27501e+06	1.32155e+06	1.52839e+06	1.45692e+06	1.33625e+06	1.45527e+06	1.44567e+06	1.37021e+06	1.40777e+06	1.47009e+06	1.25079e+06	1.13127e+06	1.62128e+06	1.40533e+06	1.39204e+06	1.67452e+06	1.68307e+06	1.49024e+06	1.41903e+06	1.48085e+06	1.64852e+06	1.52575e+06	1.62464e+06	1.53472e+06	1.72075e+06	1.49562e+06	1.62603e+06	1.3312e+06	1.55209e+06	1.58444e+06
449	L-Sepiapterin	Heterocyclic compounds	236.1	237.086	[M-H]-	C9H11N5O3	986772	944340	470512	710534	601829	963401	1.69874e+06	1.20101e+06	1.24159e+06	441251	1.49411e+06	111181	287086	2.09836e+06	1.14876e+06	1.214e+06	851791	1.25963e+06	1.29669e+06	1.53946e+06	1.12841e+06	1.68455e+06	1.89031e+06	1.09001e+06	1.84013e+06	964601	1.35535e+06	1.51127e+06	1.19584e+06	1.51164e+06	1.29748e+06	1.53584e+06	1.23132e+06	1.89816e+06	657066	2.08697e+06	1.61052e+06	1.6171e+06	2.22986e+06	1.45192e+06	2.61835e+06	2.0908e+06	1.35985e+06
450	L-Serine	Amino acid and Its metabolites	106	105.043	[M+H]+	C3H7NO3	84191.7	106462	146849	100371	101983	97496.3	99143.8	144341	130866	77507.4	96808.5	105780	142528	84143.1	82195.7	117373	66316.8	111032	77944	88091.4	118097	95122.9	66271.3	134302	111996	136858	110250	96652.3	91619.5	107499	124167	129153	99456.2	87711.3	88433.6	69172.2	74179.4	104703	106361	73414.2	108108	92349.6	137938
451	L-Tartaric Acid	Organic acid And Its derivatives	149	150.016	[M-H]-	C4H6O6	36612.1	38890.9	40195.8	38433.3	31850.8	46893.9	26214.7	58295.1	38690.1	34754.8	40483.1	30375.8	36944.9	37839.6	44031.2	21028.6	40560.5	22853	39581.3	38385.8	38755.9	41466.7	31072.4	47437.8	32482.9	44539.4	33946.9	43760	34172.2	37341.9	36117.2	36559.4	42929	33730.6	39579.2	38826.4	26260.3	51350	37702.5	34494.8	40710.9	38702.1	36456.4
452	L-Theanine	Amino acid and Its metabolites	173.1	174.1	[M-H]-	C7H14N2O3	44387.6	45707	83413.6	56637.2	44436.5	45835	75884.9	60159.5	55001.5	38436	54360.1	42413.3	54957.3	46007.9	46266.5	63469.6	43927.5	49925.2	33606.5	40030.5	60399.8	43010.7	43164.4	31869.4	39857.3	17240.1	42677.6	33118.7	53060.3	28802.9	48194.5	43770.2	46917.3	51757.5	43458.6	40167.8	61938.6	36625.3	41953.1	12616.8	25964.2	55064.1	39828.4
453	L-Thyroxine	Hormones and hormone related compounds	777.7	776.687	[M+H]+	C15H11I4NO4	6724.4	12375.8	9	3296.42	18117.2	30345.6	11609.4	146793	9615.33	7807.36	36640	4328.33	5866.47	19172.6	34078	29135.9	195629	11593.8	12808.8	39855.9	2906.73	9	117017	5124.27	11438.7	9940.76	119255	37083.3	2308.49	3735.21	9020.92	2905.37	224670	4119.12	3414.22	15377.8	65017.6	28237.8	12632.2	18291.3	2065.66	1648.71	79404.3
454	L-Tyrosinamide	Amino acid and Its metabolites	181.1	180.09	[M+H]+	C9H12N2O2	33417	48419.1	18086.6	26968.6	32910.1	9887.01	38998.9	16375	70898.8	31189.6	56190.8	54545.3	24291.6	45214.1	41979.7	37912.3	32203.5	24905.1	36200.9	21027.8	46985	33033.8	47446	18017.9	27901.6	32872.6	32785.6	17924	18444	39545.9	15876.7	15807	25437.8	33596.7	34740.8	27572.3	32779.3	19200.1	26813.2	39025.1	20346.7	72696.8	12086.5
455	L-Tyrosine	Amino acid and Its metabolites	180.1	181.074	[M-H]-	C9H11NO3	20581.2	25652.6	22391.4	29801.8	24492.6	15952.8	22955.9	14890.3	22027.2	23456.9	22340.8	4897.87	25036.3	23571.5	13412.3	16992.3	12365	23547.2	18897.4	20573.5	18801.8	14387.1	17001.7	16506.7	17777.4	20464.7	35082.9	15791	19931	16469.2	12023.8	16489.7	9483.83	14446.9	28711.4	17998.6	29345.8	28920.8	20973	19217.3	16870.5	11794	14350
456	L-Valine	Amino acid and Its metabolites	116.1	117.079	[M-H]-	C5H11NO2	87256.3	77903.3	81397.9	38287.3	69195.8	54575.1	37969.1	34722.6	59317.7	23276	41473.4	37296.1	30744.6	54603.2	48201.6	40896.1	57229.7	46500.2	28125.4	25963.4	36606.1	53440	27968.4	38955.6	48272.5	28386.4	61250.2	63664.5	45897.6	41121.6	77798.6	45619.6	53836.4	73331.3	84863	41338.2	55464.9	38950.3	77044.4	45489.9	52914.4	41719.2	35101.1
457	L-lyxose	Carbohydrates and Its metabolites	149	150.13	[M-H]-	C5H10O5	48022.3	106525	97383.3	30856	68316.8	112844	284506	112203	88946.7	459007	124994	51505.5	74064.7	99124.4	101283	256743	57826.5	162888	169288	96472.7	158226	72950.7	56181.5	69138.3	196959	34660.2	141936	133692	71971.6	123515	206356	149116	133039	127260	400954	122883	180142	9	205020	87859.5	135029	65395.8	55136.6
458	L-rhamnonic acid	Carbohydrates and Its metabolites	179.1	180.063	[M-H]-	C6H12O6	95130	57899.1	95824.5	119078	139424	45103.9	10879	44974.3	55973.3	48443.2	78040.4	32650	30510.2	39569.9	41804.7	36031.1	60999	41975.7	37677.8	80683.3	55503.6	38258.3	42917.5	70765.3	14691.2	96129.1	27664.3	56545.2	87864.7	93092.4	50987.9	43726.6	57500.3	51184.7	19530.3	42395.2	18405.7	94637.4	21682.6	71206.7	30489.3	58976.7	48377.6
459	LPA(0:0/18:0)	GP	437.3	438.275	[M-H]-	C21H43O7P	28493.5	35306.9	25771.7	23644.3	31082.5	78595.5	25686.6	96530.1	36516.1	30130	31585.1	53823.1	36279.4	42194.5	54874.3	37585.2	50258.5	33451.4	22055	73420.2	87039.7	31223.6	68763.1	25072.1	28403.1	32308.8	33765.6	19796.7	43063.1	34529.4	40846.1	47536.3	116301	49129.1	27236.5	46790.4	99852.8	62108	38599.5	46376.9	97303.2	71404.8	103797
460	LPC(0:0/14:0)	GP	468.3	467.301	[M+H]+	C22H46NO7P	25716	25566.9	18197.8	26724.6	12833.3	27190.2	21572.2	15983.2	20614.8	28893.8	23501	40471.7	42972.7	16400.6	13255.6	17361.4	51380.8	48373.4	47742.1	31371	27806.5	23549.9	48086.8	21688.7	18901.4	22559.2	36719.3	47963.5	27473.1	40794.6	28779.4	15874.1	29683.8	67312.4	40769.9	14640.5	51815.5	22333.9	30152.9	45812.9	38248	32422	28284.9
461	LPC(0:0/15:0)	GP	482.3	481.317	[M+H]+	C23H48NO7P	353245	360374	338820	373082	355557	367278	356684	404306	376756	385559	305530	431823	379661	400302	431573	382357	450344	464583	354427	358370	352488	299637	520061	368461	329829	364942	380011	405905	441877	437704	353549	401047	434106	376825	446975	443697	683945	362343	403456	371233	342798	353266	487849
462	LPC(0:0/16:0)	GP	496.3	495.332	[M+H]+	C24H50NO7P	7.87424e+06	1.22843e+07	3.62666e+06	3.83602e+06	4.72421e+06	1.98835e+07	6.31533e+06	3.18968e+07	7.9595e+06	3.31474e+06	7.6847e+06	2.40081e+07	7.38884e+06	8.74275e+06	1.79462e+07	6.28872e+06	2.92283e+07	5.34619e+06	5.07285e+06	1.7898e+07	4.47191e+07	1.13937e+07	5.58463e+07	3.20757e+06	7.87491e+06	1.56241e+07	2.18228e+07	7.61905e+06	1.42324e+07	2.41816e+07	9.65554e+06	1.32845e+07	7.03684e+07	3.17305e+07	1.38977e+07	1.70023e+07	1.11734e+08	2.14408e+07	1.11042e+07	1.38721e+07	5.20353e+07	2.90144e+07	9.72001e+07
463	LPC(0:0/16:1)	GP	494.3	493.317	[M+H]+	C24H48NO7P	60665.9	55287.5	32816.1	65247.1	38762.9	83571.3	45112.6	71448.8	96157.6	25876.9	37192.5	64197.2	53077	47397.1	56842.4	50148.8	105460	38044.5	62818	43787.7	66524.8	63840.1	85834.5	53709.8	56619.8	53570.9	77633.2	124634	91192.9	81443.4	22969.8	56498.1	39250.6	141835	57533.8	56896.2	76704.6	67908.1	49266.7	114878	53286	45863	71763.4
464	LPC(0:0/17:0)	GP	510.4	509.348	[M+H]+	C25H52NO7P	4.95397e+07	5.50988e+07	4.728e+07	4.84192e+07	4.95103e+07	5.71127e+07	5.11205e+07	4.52253e+07	5.02423e+07	3.64422e+07	4.84628e+07	4.5518e+07	4.2308e+07	5.63445e+07	4.54481e+07	4.59753e+07	4.69981e+07	4.79382e+07	5.09746e+07	5.80001e+07	5.34986e+07	5.7863e+07	5.37615e+07	4.63189e+07	4.78925e+07	4.07786e+07	5.54712e+07	5.15854e+07	5.23728e+07	5.22057e+07	4.53701e+07	5.08739e+07	4.52702e+07	5.0756e+07	5.26484e+07	4.96024e+07	4.94584e+07	5.21942e+07	4.68313e+07	4.73833e+07	4.38291e+07	4.77007e+07	5.07103e+07
465	LPC(0:0/18:0)	GP	524.4	523.364	[M+H]+	C26H54NO7P	1.6274e+06	2.61171e+06	531226	932794	1.91563e+06	7.8495e+06	1.77178e+06	9.40221e+06	2.44969e+06	1.66174e+06	2.60919e+06	5.59437e+06	2.37155e+06	2.87709e+06	4.10759e+06	2.58673e+06	5.41696e+06	2.54748e+06	1.52696e+06	7.17716e+06	1.54874e+07	3.46415e+06	8.78486e+06	1.16048e+06	2.41036e+06	2.44345e+06	2.84771e+06	972077	5.21536e+06	2.68292e+06	2.43528e+06	4.429e+06	1.29584e+07	4.79933e+06	2.96312e+06	3.79268e+06	1.06205e+07	7.29926e+06	4.22965e+06	3.06131e+06	9.35871e+06	5.09984e+06	1.10728e+07
466	LPC(0:0/18:1)	GP	522.3	521.348	[M+H]+	C26H52NO7P	987117	1.39479e+06	939986	860185	1.3396e+06	1.60449e+06	1.40337e+06	1.64121e+06	1.40215e+06	970517	976556	1.45861e+06	681126	960102	815675	679442	1.501e+06	653667	1.11216e+06	924490	2.89314e+06	961961	1.56382e+06	634687	710329	885085	1.21428e+06	830616	1.38734e+06	1.28496e+06	586564	863256	2.31084e+06	1.44799e+06	926332	698355	2.35735e+06	1.07263e+06	681922	1.503e+06	1.54752e+06	898348	2.04228e+06
467	LPC(0:0/18:2)	GP	520.3	519.332	[M+H]+	C26H50NO7P	4.25072e+06	5.91959e+06	2.23214e+06	3.10163e+06	2.99002e+06	5.19707e+06	4.16866e+06	5.80389e+06	4.63767e+06	2.4382e+06	3.08689e+06	5.20238e+06	2.66848e+06	4.19697e+06	4.03859e+06	3.47788e+06	2.2471e+06	2.51259e+06	3.16338e+06	4.11846e+06	1.04809e+07	3.58734e+06	4.14781e+06	1.49004e+06	2.39312e+06	2.69827e+06	4.34629e+06	2.44725e+06	4.59357e+06	2.67743e+06	2.25995e+06	2.77679e+06	2.60523e+06	4.58212e+06	3.01054e+06	3.5386e+06	3.83662e+06	4.28155e+06	2.90884e+06	4.21628e+06	4.10641e+06	2.06451e+06	4.54915e+06
468	LPC(0:0/20:1)	GP	550.4	549.379	[M+H]+	C28H56NO7P	9307.28	31109.4	7675.74	11734.2	13632.2	38312.9	22390.3	96962.3	39222.3	18908.1	28849.7	18487.6	18772.6	23761.5	37940.5	35669.8	87762.2	46603.5	23976.6	51247.3	79964.1	17962.5	51560.7	12476.5	9863.75	30805.5	20063.2	10392.8	66302.8	29650.1	13856.4	35761.9	139810	50688.5	18607.7	35977.6	110919	40859.5	36481.7	42129.2	88115.7	32118.4	84783.4
469	LPC(0:0/20:2)	GP	548.4	547.364	[M+H]+	C28H54NO7P	378017	498883	599567	414565	638362	721264	366862	562247	585168	1.21331e+06	330901	1.30763e+06	1.68911e+06	307561	451774	5101.4	226385	311329	314627	334071	237643	196229	196323	93184.1	143384	859209	202363	153903	244458	247082	250450	224734	212426	437864	505178	215409	202472	146439	302336	311928	228257	102618	107836
470	LPC(0:0/20:3)	GP	546.3	545.348	[M+H]+	C28H52NO7P	505290	540359	247776	454412	405072	758430	281461	664301	350495	236408	243539	504372	173347	250733	265135	345163	475170	9	233703	290422	872730	315212	334042	59285.6	234415	220885	481803	300509	411137	217120	226219	321226	563431	340379	289353	222241	370337	435277	291404	426017	280252	336216	276180
471	LPC(0:0/20:4)	GP	544.3	543.332	[M+H]+	C28H50NO7P	4.05648e+06	3.03354e+06	1.5524e+06	1.87064e+06	2.27082e+06	3.36569e+06	2.32495e+06	3.18417e+06	2.26143e+06	1.82331e+06	2.82997e+06	4.01348e+06	1.90297e+06	2.06136e+06	2.57943e+06	2.55879e+06	2.16697e+06	2.44649e+06	1.69523e+06	2.38619e+06	7.12802e+06	2.97657e+06	2.32285e+06	520789	1.89002e+06	2.92021e+06	2.31648e+06	1.74544e+06	3.3122e+06	1.69711e+06	3.188e+06	2.50564e+06	2.4693e+06	2.63812e+06	2.18228e+06	2.20058e+06	3.12407e+06	2.76233e+06	2.36861e+06	3.30343e+06	2.24533e+06	1.70177e+06	2.66763e+06
472	LPC(0:0/20:5)	GP	542.3	541.317	[M+H]+	C28H48NO7P	86188	19678.9	11463	21742.9	21900	37540.1	35905.6	36510.2	7316.78	25098.1	15673.7	26287.5	7939.28	23411.3	11666.4	12288.1	67596.9	54052	18036.4	33027.4	58986.2	21394.4	49444.3	14507.7	23945.4	15151.6	50750.7	35594.1	27666.2	23643.7	13576.4	35371.4	49114.1	22417.4	35013.7	42961.5	50179.1	29957.6	16990.5	25860	38669	14808.8	46888.8
473	LPC(0:0/22:4)	GP	572.4	571.364	[M+H]+	C30H54NO7P	936212	589991	758204	716196	1.10935e+06	1.27657e+06	663709	934282	556353	1.39488e+06	476029	1.7317e+06	2.13311e+06	289925	729999	549644	416200	556464	333312	371057	512078	419839	392796	75174.2	303613	1.24955e+06	263591	225986	485087	324290	648839	409549	438261	447698	741348	335892	633974	266802	490808	380089	298094	149379	272259
474	LPC(0:0/22:5)	GP	570.3	569.348	[M+H]+	C30H52NO7P	239536	175750	109259	189302	194819	276735	135903	249183	148026	107506	114880	216239	117690	143246	134931	144338	329918	244088	137548	193510	525968	207221	132478	71166.4	166519	229791	176582	169022	194277	270357	203980	124205	332422	215557	201075	222948	370356	192660	108573	318309	180114	161986	205149
475	LPC(13:0/0:0)	GP	454.3	453.286	[M+H]+	C21H44NO7P	9580.39	3170.96	6657.06	4641.74	5476.41	9329.97	4837.84	5606.83	5043.2	11294.2	5720.62	5312.44	6436.65	5982.09	7438.63	4570.68	4595.03	4044.19	18292.9	6094.81	4428.98	2870.18	6689.24	8672.76	7397.87	7481.51	4507.63	8242.94	3316.72	5575.42	7782.45	3359.97	4603.08	10309.6	9727.71	6525.08	3209.75	1719	5707.95	6521.59	4910.21	11752.3	5407.55
476	LPC(15:0/0:0)	GP	482.3	481.317	[M+H]+	C23H48NO7P	353245	360374	338820	373082	355557	367278	356684	404306	376756	385559	305530	431823	379661	400302	431573	382357	450344	464583	354427	358370	352488	299637	520061	368461	329829	364942	380011	405905	441877	437704	353549	401047	434106	376825	446975	443697	683945	362343	403456	371233	342798	353266	487849
477	LPC(16:0/0:0)	GP	496.3	495.332	[M+H]+	C24H50NO7P	7.87424e+06	1.22843e+07	3.62666e+06	3.83602e+06	4.72421e+06	1.98835e+07	6.31533e+06	3.18968e+07	7.9595e+06	3.31474e+06	7.6847e+06	2.40081e+07	7.38884e+06	8.74275e+06	1.79462e+07	6.28872e+06	2.92283e+07	5.34619e+06	5.07285e+06	1.7898e+07	4.47191e+07	1.13937e+07	5.58463e+07	3.20757e+06	7.87491e+06	1.56241e+07	2.18228e+07	7.61905e+06	1.42324e+07	2.41816e+07	9.65554e+06	1.32845e+07	7.03684e+07	3.17305e+07	1.38977e+07	1.70023e+07	1.11734e+08	2.14408e+07	1.11042e+07	1.38721e+07	5.20353e+07	2.90144e+07	9.72001e+07
478	LPC(16:1/0:0)	GP	494.3	493.317	[M+H]+	C24H48NO7P	60665.9	55287.5	32816.1	65247.1	38762.9	83571.3	45112.6	71448.8	96157.6	25876.9	37192.5	64197.2	53077	47397.1	56842.4	50148.8	105460	38044.5	62818	43787.7	66524.8	63840.1	85834.5	53709.8	56619.8	53570.9	77633.2	124634	91192.9	81443.4	22969.8	56498.1	39250.6	141835	57533.8	56896.2	76704.6	67908.1	49266.7	114878	53286	45863	71763.4
479	LPC(17:0/0:0)	GP	510.1	509.348	[M+H]+	C25H52NO7P	1.52899e+08	1.59234e+08	1.72483e+08	1.86111e+08	1.64313e+08	1.58247e+08	1.72736e+08	1.68256e+08	1.68412e+08	1.78251e+08	1.77218e+08	1.72681e+08	1.69578e+08	1.75013e+08	1.70911e+08	1.69567e+08	1.7576e+08	1.75552e+08	1.67726e+08	1.61492e+08	1.62398e+08	1.64866e+08	1.73457e+08	1.7554e+08	1.70114e+08	1.68876e+08	1.73113e+08	1.66254e+08	175687448	1.79905e+08	1.6837e+08	1.72965e+08	1.7397e+08	1.67376e+08	1.77773e+08	1.76002e+08	1.64096e+08	1.62085e+08	1.71642e+08	1.71219e+08	1.74729e+08	1.80842e+08	1.72872e+08
480	LPC(18:0/0:0)	GP	524.4	523.364	[M+H]+	C26H54NO7P	1.6274e+06	2.61171e+06	531226	932794	1.91563e+06	7.8495e+06	1.77178e+06	9.40221e+06	2.44969e+06	1.66174e+06	2.60919e+06	5.59437e+06	2.37155e+06	2.87709e+06	4.10759e+06	2.58673e+06	5.41696e+06	2.54748e+06	1.52696e+06	7.17716e+06	1.54874e+07	3.46415e+06	8.78486e+06	1.16048e+06	2.41036e+06	2.44345e+06	2.84771e+06	972077	5.21536e+06	2.68292e+06	2.43528e+06	4.429e+06	1.29584e+07	4.79933e+06	2.96312e+06	3.79268e+06	1.06205e+07	7.29926e+06	4.22965e+06	3.06131e+06	9.35871e+06	5.09984e+06	1.10728e+07
481	LPC(18:1/0:0)	GP	522.3	521.348	[M+H]+	C26H52NO7P	987117	1.39479e+06	939986	860185	1.3396e+06	1.60449e+06	1.40337e+06	1.64121e+06	1.40215e+06	970517	976556	1.45861e+06	681126	960102	815675	679442	1.501e+06	653667	1.11216e+06	924490	2.89314e+06	961961	1.56382e+06	634687	710329	885085	1.21428e+06	830616	1.38734e+06	1.28496e+06	586564	863256	2.31084e+06	1.44799e+06	926332	698355	2.35735e+06	1.07263e+06	681922	1.503e+06	1.54752e+06	898348	2.04228e+06
482	LPC(18:2/0:0)	GP	520.3	519.332	[M+H]+	C26H50NO7P	4.25072e+06	5.91959e+06	2.23214e+06	3.10163e+06	2.99002e+06	5.19707e+06	4.16866e+06	5.80389e+06	4.63767e+06	2.4382e+06	3.08689e+06	5.20238e+06	2.66848e+06	4.19697e+06	4.03859e+06	3.47788e+06	2.2471e+06	2.51259e+06	3.16338e+06	4.11846e+06	1.04809e+07	3.58734e+06	4.14781e+06	1.49004e+06	2.39312e+06	2.69827e+06	4.34629e+06	2.44725e+06	4.59357e+06	2.67743e+06	2.25995e+06	2.77679e+06	2.60523e+06	4.58212e+06	3.01054e+06	3.5386e+06	3.83662e+06	4.28155e+06	2.90884e+06	4.21628e+06	4.10641e+06	2.06451e+06	4.54915e+06
483	LPC(20:0/0:0)	GP	552.4	551.395	[M+H]+	C28H58NO7P	145657	161204	165021	160484	164067	129945	147236	156667	167519	142593	148878	144715	147159	156820	134827	155418	149495	142461	156436	152591	142903	120612	143691	140809	140942	140299	138780	129906	116050	149871	123673	139702	123774	155716	137180	121840	123667	127085	152493	153867	129577	163755	160224
484	LPC(20:1/0:0)	GP	550.4	549.379	[M+H]+	C28H56NO7P	9307.28	31109.4	7675.74	11734.2	13632.2	38312.9	22390.3	96962.3	39222.3	18908.1	28849.7	18487.6	18772.6	23761.5	37940.5	35669.8	87762.2	46603.5	23976.6	51247.3	79964.1	17962.5	51560.7	12476.5	9863.75	30805.5	20063.2	10392.8	66302.8	29650.1	13856.4	35761.9	139810	50688.5	18607.7	35977.6	110919	40859.5	36481.7	42129.2	88115.7	32118.4	84783.4
485	LPC(20:2/0:0)	GP	548.4	547.364	[M+H]+	C28H54NO7P	378017	498883	599567	414565	638362	721264	366862	562247	585168	1.21331e+06	330901	1.30763e+06	1.68911e+06	307561	451774	5101.4	226385	311329	314627	334071	237643	196229	196323	93184.1	143384	859209	202363	153903	244458	247082	250450	224734	212426	437864	505178	215409	202472	146439	302336	311928	228257	102618	107836
486	LPC(20:3/0:0)	GP	546.3	545.348	[M+H]+	C28H52NO7P	505290	540359	247776	454412	405072	758430	281461	664301	350495	236408	243539	504372	173347	250733	265135	345163	475170	9	233703	290422	872730	315212	334042	59285.6	234415	220885	481803	300509	411137	217120	226219	321226	563431	340379	289353	222241	370337	435277	291404	426017	280252	336216	276180
487	LPC(20:4/0:0)	GP	544.3	543.332	[M+H]+	C28H50NO7P	4.05648e+06	3.03354e+06	1.5524e+06	1.87064e+06	2.27082e+06	3.36569e+06	2.32495e+06	3.18417e+06	2.26143e+06	1.82331e+06	2.82997e+06	4.01348e+06	1.90297e+06	2.06136e+06	2.57943e+06	2.55879e+06	2.16697e+06	2.44649e+06	1.69523e+06	2.38619e+06	7.12802e+06	2.97657e+06	2.32285e+06	520789	1.89002e+06	2.92021e+06	2.31648e+06	1.74544e+06	3.3122e+06	1.69711e+06	3.188e+06	2.50564e+06	2.4693e+06	2.63812e+06	2.18228e+06	2.20058e+06	3.12407e+06	2.76233e+06	2.36861e+06	3.30343e+06	2.24533e+06	1.70177e+06	2.66763e+06
488	LPC(20:5/0:0)	GP	542.3	541.317	[M+H]+	C28H48NO7P	86188	19678.9	11463	21742.9	21900	37540.1	35905.6	36510.2	7316.78	25098.1	15673.7	26287.5	7939.28	23411.3	11666.4	12288.1	67596.9	54052	18036.4	33027.4	58986.2	21394.4	49444.3	14507.7	23945.4	15151.6	50750.7	35594.1	27666.2	23643.7	13576.4	35371.4	49114.1	22417.4	35013.7	42961.5	50179.1	29957.6	16990.5	25860	38669	14808.8	46888.8
489	LPC(22:4/0:0)	GP	572.4	571.364	[M+H]+	C30H54NO7P	936212	589991	758204	716196	1.10935e+06	1.27657e+06	663709	934282	556353	1.39488e+06	476029	1.7317e+06	2.13311e+06	289925	729999	549644	416200	556464	333312	371057	512078	419839	392796	75174.2	303613	1.24955e+06	263591	225986	485087	324290	648839	409549	438261	447698	741348	335892	633974	266802	490808	380089	298094	149379	272259
490	LPC(22:5/0:0)	GP	570.3	569.348	[M+H]+	C30H52NO7P	293880	210650	120040	237103	183321	319038	156545	317694	164865	114280	147307	202159	88255	141452	161053	149818	388044	248383	124728	168708	580045	206944	148882	77263.5	183963	237384	192917	183088	280777	249892	175237	158693	411044	244934	202725	162284	257479	225161	125538	265424	222229	128287	200557
491	LPC(O-16:0/2:0)	GP	524.4	523.364	[M+H]+	C26H54NO7P	1.6274e+06	2.61171e+06	531226	932794	1.91563e+06	7.8495e+06	1.77178e+06	9.40221e+06	2.44969e+06	1.66174e+06	2.60919e+06	5.59437e+06	2.37155e+06	2.87709e+06	4.10759e+06	2.58673e+06	5.41696e+06	2.54748e+06	1.52696e+06	7.17716e+06	1.54874e+07	3.46415e+06	8.78486e+06	1.16048e+06	2.41036e+06	2.44345e+06	2.84771e+06	972077	5.21536e+06	2.68292e+06	2.43528e+06	4.429e+06	1.29584e+07	4.79933e+06	2.96312e+06	3.79268e+06	1.06205e+07	7.29926e+06	4.22965e+06	3.06131e+06	9.35871e+06	5.09984e+06	1.10728e+07
492	LPC(O-16:1/0:0)	GP	480.3	479.338	[M+H]+	C24H50NO6P	75092.3	117446	17958.4	30933.6	37977	240611	64299.9	714576	133370	100343	189541	242688	136314	176278	361493	197065	413920	174801	72540.1	330741	351677	97155.5	395319	12778.3	32763.4	119101	159834	38208.1	105153	160156	76680.5	195764	965796	159171	156904	231048	923117	181781	235609	280251	363702	291509	663691
493	LPC(O-18:1/0:0)	GP	508.4	507.369	[M+H]+	C26H54NO6P	81851.8	225344	62183.4	67294.9	84307.7	163972	143988	1.2083e+06	267909	101373	238611	239612	145673	218626	604252	434360	579245	238563	107479	406459	473485	101044	509963	69034.9	73152	224565	204554	96503.4	278964	322098	133110	250287	1.57323e+06	283756	281905	428617	1.87588e+06	283809	369205	431652	587561	418214	1.16114e+06
494	LPE(0:0/16:0)	GP	452.3	453.286	[M-H]-	C21H44NO7P	420650	773118	200629	218443	130438	525502	129192	424325	145307	135172	263558	913344	161248	204744	189075	92499.9	544932	66340.9	113181	221338	1.03656e+06	270313	1.105e+06	175451	178208	216268	171851	123335	250538	922277	177846	244363	612853	468252	178438	220760	1.16509e+06	309285	128197	374896	534103	536159	1.56695e+06
495	LPE(0:0/16:1)	GP	450.3	451.27	[M-H]-	C21H42NO7P	24101.2	23174.9	31255.6	26563.3	37699.8	37140.9	48139	41863	37913.2	17272.5	20181.2	30435	13666.6	16704	13507.1	13878.3	10604.3	10756.7	10970.8	12651.3	8592.71	3365.64	12421.2	10055	7216.79	21141.5	7695.13	14479.8	11072	12145.7	6342.49	9659.4	6820.03	11013.4	12249.1	10417.1	5532.53	8333.87	5899.17	8339.82	6239.83	4461.51	6712.7
496	LPE(0:0/18:0)	GP	480.3	481.317	[M-H]-	C23H48NO7P	232684	502189	95980	113856	114343	351542	101868	415361	85141.4	100490	168585	397155	105804	99051.3	138315	108665	231987	73867.9	90682.9	187224	552451	116307	272545	89962.8	74008.1	63183.1	75920.2	34279.3	156635	200162	106794	161868	395866	278949	100495	102586	402693	169522	147038	179114	346793	188259	450749
497	LPE(0:0/18:2)	GP	476.3	477.286	[M-H]-	C23H44NO7P	210722	377682	266587	329011	258401	321392	316091	347162	351671	245287	250425	503227	295529	142117	322487	473724	79487.4	116370	149322	284608	242849	93494	166576	72724.1	72359.7	82078.7	85814.2	101653	280576	113161	87126.3	189774	113402	124254	131873	163502	77318.4	119782	165458	72183.5	190350	70391.6	85960.8
498	LPE(0:0/22:4)	GP	528.3	529.317	[M-H]-	C27H48NO7P	14631.5	23901.3	17146.2	16443.8	12606.3	18037.5	10575.7	14560.2	27505.2	14383.6	22925.8	21965.3	13443.7	7640.99	9203.51	21516.6	9525.25	7183.57	11642.1	14248.5	12332.1	18578.2	9844.73	8944.92	10402.2	27750.2	6939.35	12629.8	18387.8	44740.6	16965.9	21680.1	12167.3	20867.2	23145.4	5461.28	15614.1	11387.7	15769.1	25252.2	12032.2	27820.3	8258.52
499	LPE(0:0/22:5)	GP	526.3	527.301	[M-H]-	C27H46NO7P	13247.6	14493.6	9	18045.7	12767	20131.6	11566	15573.9	9	8141.24	10400.9	9	11828.2	5762.26	9	26820.2	9	12765.4	7669.95	10154.6	9	10757	4993.78	8444.95	9	10581.7	9	12173.3	9	29133.5	10419	9	9	9	9854.36	5740.29	5103.47	9	9065.48	10386.7	9	13836.1	6838.06
500	LPE(0:0/22:6)	GP	524.3	525.286	[M-H]-	C27H44NO7P	76239.6	124496	83782.4	76408.8	78497.3	83212.8	108184	84759.8	87142.3	85620.5	97303.8	221548	105680	59664.7	132661	112261	40005.8	34630.8	37942.8	80774.9	111066	71047.3	55071.3	35171.5	50212.4	82478.9	52044.9	47575.7	73858.8	74393.7	44426.1	68461.9	57190.8	110947	75506.7	90671.5	66430.4	59663.5	51242	52493.7	65139.5	60068.9	54403.6
501	LPE(16:0/0:0)	GP	452.3	453.286	[M-H]-	C21H44NO7P	420650	773118	200629	218443	130438	525502	129192	424325	145307	135172	263558	913344	161248	204744	189075	92499.9	544932	66340.9	113181	221338	1.03656e+06	270313	1.105e+06	175451	178208	216268	171851	123335	250538	922277	177846	244363	612853	468252	178438	220760	1.16509e+06	309285	128197	374896	534103	536159	1.56695e+06
502	LPE(18:0/0:0)	GP	480.3	481.317	[M-H]-	C23H48NO7P	232684	502189	95980	113856	114343	351542	101868	415361	85141.4	100490	168585	397155	105804	99051.3	138315	108665	231987	73867.9	90682.9	187224	552451	116307	272545	89962.8	74008.1	63183.1	75920.2	34279.3	156635	200162	106794	161868	395866	278949	100495	102586	402693	169522	147038	179114	346793	188259	450749
503	LPE(18:1/0:0)	GP	478.3	479.301	[M-H]-	C23H46NO7P	88429.7	112913	119234	91738.7	126529	119929	100428	131663	158439	109609	87674.5	203820	84591.3	47493.6	78552	140154	54207.9	44990.4	52499.1	61432.5	113882	41802.9	114719	48889.9	38060.1	74426.6	33428.1	47338.1	120775	98060.1	40385.3	64673.6	81620.9	64765.8	78283.5	47356.6	78072.4	48566.7	51714.9	51316.5	107042	64329.7	80136.9
504	LPE(18:2/0:0)	GP	478.3	477.286	[M+H]+	C23H44NO7P	305281	206023	230524	230314	164162	377040	246493	453156	384115	211433	367886	405025	187980	148701	184163	414767	75311.4	121305	171605	174289	308061	78099.2	142837	46141.4	82189.2	66696.8	98304.4	53570	240486	98323.3	77226.1	249614	140076	157804	180636	93259.5	93336.7	174339	171404	52902.4	169298	94577.6	62680.8
505	LPE(20:4/0:0)	GP	500.3	501.286	[M-H]-	C25H44NO7P	235191	283325	159789	264866	194187	243689	272036	181082	247986	233297	259871	330970	238171	106731	230555	327030	109627	94832.5	105510	160848	209213	97485.8	91920.4	63531	64050.4	91479.9	66506.3	79478.5	185345	108670	106343	217882	149352	136585	125554	113596	65077.8	138229	118052	70607.5	116718	79160.5	58463.1
506	LPE(22:4/0:0)	GP	528.3	529.317	[M-H]-	C27H48NO7P	14631.5	23901.3	17146.2	16443.8	12606.3	18037.5	10575.7	14560.2	27505.2	14383.6	22925.8	21965.3	13443.7	7640.99	9203.51	21516.6	9525.25	7183.57	11642.1	14248.5	12332.1	18578.2	9844.73	8944.92	10402.2	27750.2	6939.35	12629.8	18387.8	44740.6	16965.9	21680.1	12167.3	20867.2	23145.4	5461.28	15614.1	11387.7	15769.1	25252.2	12032.2	27820.3	8258.52
507	LPE(22:5/0:0)	GP	526.3	527.301	[M-H]-	C27H46NO7P	13247.6	14493.6	9	18045.7	12767	20131.6	11566	15573.9	9	8141.24	10400.9	9	11828.2	5762.26	9	26820.2	9	12765.4	7669.95	10154.6	9	10757	4993.78	8444.95	9	10581.7	9	12173.3	9	29133.5	10419	9	9	9	9854.36	5740.29	5103.47	9	9065.48	10386.7	9	13836.1	6838.06
508	LPE(22:6/0:0)	GP	524.3	525.286	[M-H]-	C27H44NO7P	76239.6	124496	83782.4	76408.8	78497.3	83212.8	108184	84759.8	87142.3	85620.5	97303.8	221548	105680	59664.7	132661	112261	40005.8	34630.8	37942.8	80774.9	111066	71047.3	55071.3	35171.5	50212.4	82478.9	52044.9	47575.7	73858.8	74393.7	44426.1	68461.9	57190.8	110947	75506.7	90671.5	66430.4	59663.5	51242	52493.7	65139.5	60068.9	54403.6
509	LPG(18:1/0:0)	GP	509.3	510.296	[M-H]-	C24H47O9P	13019.6	20034.2	4669.03	8136.12	12018.3	54870.4	14530.8	69223.1	22064.9	12401.9	13166.4	32084.7	16783.2	18658.6	30032.5	18122.3	26311.9	16064.1	7978.55	42056.1	73762.9	15842.1	41168.5	6523.51	16145.4	17028.8	17674	8229.42	32809.4	15750.1	20599.9	35198.6	73910.2	29259	17553.8	19632.6	69186.6	36774.6	26570.5	18431.7	72555.8	42401.6	66878.1
510	LPS(22:6/0:0)	GP	568.3	569.275	[M-H]-	C28H44NO9P	20047.9	27008.7	16222.3	30222	27453.2	17179.5	19919.3	19950.5	19506.7	18785.9	24787.2	22802.4	15587.2	18269.5	22268.6	17215.6	20147.1	22094.7	22104.1	19254.2	20988.5	15240.4	19787.4	23278	22144.7	21673.6	26837	24410.5	23858.8	24662.6	22326.4	23270	18412	22908.5	20810.4	36425.2	21291.8	24490.7	26176.4	15266.2	12762.9	28497.6	18050.3
511	LXB4	FA	351.2	352.225	[M-H]-	C20H32O5	12960	38736.3	13569.7	21072.3	13192.9	6714.79	10278.2	9233.99	23652.5	10939.3	24028.5	22311	11915.7	7631.75	2771.55	9473.49	7389.04	7374.68	7100.34	11248.1	4498.03	9649.35	20663.8	46090.6	40800.5	20522.7	806.106	13321.1	15387.7	36538.7	10526.9	27959.1	8673.4	11606.2	31835.1	8692.38	6539.08	17010.1	17455.4	31198.7	14418.2	24604.1	11922.1
512	Lactose	Carbohydrates and Its metabolites	341.1	342.116	[M-H]-	C12H22O11	110732	47928.3	86594.9	283106	191053	115612	45503.1	112931	228871	26774.5	84734.7	106362	109170	144140	117354	60469.5	27741.5	140968	25064.6	1.23306e+06	736594	91824.7	69123.3	528401	51198.3	36306.1	43592.1	35722.6	56128.9	195582	50159.9	153398	99879.3	131674	42325.4	82422.6	65276.6	47733.1	58752.5	113757	147374	84293.4	95541.4
513	Lactulose	Carbohydrates and Its metabolites	341.1	342.116	[M-H]-	C12H22O11	110732	47928.3	86594.9	283106	191053	115612	45503.1	112931	228871	26774.5	84734.7	106362	109170	144140	117354	60469.5	27741.5	140968	25064.6	1.23306e+06	736594	91824.7	69123.3	528401	51198.3	36306.1	43592.1	35722.6	56128.9	195582	50159.9	153398	99879.3	131674	42325.4	82422.6	65276.6	47733.1	58752.5	113757	147374	84293.4	95541.4
514	Leu-Arg	Amino acid and Its metabolites	288.2	287.195	[M+H]+	C12H25N5O3	10789.8	9	3640.95	6346.98	6426.55	6523.8	2190.92	10645.3	11737	9955.88	7167.46	8721.99	12130.6	3025.19	3128.9	16148.5	4111.19	6581.9	6403.91	11748.1	10742.8	17670.2	13959.8	27781.1	14535.1	2187.04	5723.93	3542.74	6236.74	4614.91	5999.85	12666	10252.4	4671.78	9153.07	19776.8	14805.3	12399.8	12517.1	10538.3	18190.5	7476.9	5415.62
515	Leu-Phe	Amino acid and Its metabolites	279.2	278.163	[M+H]+	C15H22N2O3	14920.2	15738.5	12938	16149.9	20438	21958	13728.8	21444.5	12610.1	12047.6	25179.4	36618.9	24176.4	21556.5	8502.23	6509.71	6979.02	10971.1	11131.5	8268.85	12995.8	14790.1	19880.1	11793	23616.4	20886.3	22664.1	16248.7	21814.7	7757.42	10660.3	9711.13	8627.69	16348.9	13382.3	2713.42	11238.4	13047.9	16320.9	13024.3	6080.36	17511.2	13158
516	Leu-Pro-Tyr	Amino acid and Its metabolites	392.2	391.211	[M+H]+	C20H29N3O5	21630.2	33487.7	18996.9	42812	38489.5	46540.6	41107.2	28770.9	40189.9	37282.6	19622.3	38970.3	49597.9	33963.2	32646.7	37068.6	56181.5	33622.7	39247.6	38678.9	38599.5	23193	21851.3	24071.6	43702.4	48975.3	37418	47195.2	49888.1	47870	45697.7	36389.3	47597.6	57337.7	49586.7	37610.3	61137.6	34093.1	53448.6	63532	57874.7	59652.1	41281.1
517	Levulinic acid	Organic acid And Its derivatives	115	116.048	[M-H]-	C5H8O3	262676	233664	200266	215678	196574	181711	192914	243870	235547	236136	224143	90844.7	163718	236789	217918	228587	273411	219234	225848	226566	237086	173073	231675	198180	188714	224288	211402	248975	238317	240407	248545	233269	263979	238889	260846	241382	211300	290464	231077	288712	201210	233795	235383
518	LipoxinA4	FA	351.2	352.225	[M-H]-	C20H32O5	11598	11059.9	8725.26	12573.3	9892.69	7604.49	10538.5	17121	18104.9	9961.63	8702.57	9472.85	12098.7	21727.9	6801.2	12047.8	18125	9014.52	15205.3	17223.3	15051.1	12944	18392.7	19626.3	17769.6	11846.8	15176.6	14596.2	13422.6	12621.6	18377.9	12265.7	12725.5	18280.4	19087.2	16478	24991.1	16207.9	15277.3	11538.2	15657	12662.8	21638.4
519	Losartan carboxylic acid	Others	437.1	436.141	[M+H]+	C22H21ClN6O2	36317.4	36987.5	9484.21	19452.8	11814.2	17357.7	24323	13769.2	16559.3	13499.7	19943.6	12661.1	23190.3	65707.9	9091.15	40934.9	12309.4	23476.6	9413.4	14121	13734.9	28514	19120	29021.5	20803.5	57693.9	37742.9	41009.5	17823.4	29043.4	35686	15394.1	34061.8	17276.4	13949.1	36530.8	38947.7	17602.1	34490.3	18907.2	31457.2	37736.4	23148.8
520	Lys-Asp	Amino acid and Its metabolites	260.1	261.133	[M-H]-	C10H19N3O5	64528.2	50594.5	85260.8	71224.7	67135.3	60759.6	57258.9	85341.5	50785	72787.3	62186.1	38130.1	65303.4	52951.3	47862.1	51555.5	57593.5	51533.3	60057.3	48414.4	52882.8	53798.9	63980.8	53579.3	53126	60058.2	16023.4	39082.1	66328.7	55401.8	61324.9	62800.3	53139.1	58510.1	64276.7	64951.4	56575.2	81872.3	54976.3	54574	60680.4	41631	54479.7
521	Lys-Gly	Amino acid and Its metabolites	202.1	203.128	[M-H]-	C8H17N3O3	141725	122054	102551	101576	61310.5	112437	105869	101240	99971.6	145512	88170	138294	134708	86254.2	105497	95613.2	101746	112712	87125.1	83833.8	108329	96472.8	86002	86528.7	76173.8	31365.3	94259.3	84216.4	98337.4	87897.3	82662.5	82834.2	93051.7	84022.9	113749	99697	85472.1	85582	92552	81557.2	86620	88404.1	95152.2
522	Lys-Phe	Amino acid and Its metabolites	294.2	293.173	[M+H]+	C15H23N3O3	15115.9	43152.9	26914.9	46583.1	29199.8	15511.2	9	31963	26577.8	9	9	10097	4607.1	27234.6	9	13945.9	22041.3	9	5933.14	16565.2	3427.26	21902.5	37626.1	18280	7735.16	29232.2	11430.5	9	14482.6	19272.8	10688.7	16952.3	3496.28	9522.6	9370.97	35637.6	13761.8	8432.24	13708.6	7128.87	15290.5	27051.9	25785.4
523	Lys-Ser	Amino acid and Its metabolites	234.1	233.137	[M+H]+	C9H19N3O4	112986	121718	92267.8	145851	123709	134021	163894	116868	123419	134658	115699	115563	100866	66278	84858.3	133629	185089	96658.9	148137	87115.1	121910	92777.8	139428	98075.6	105325	121352	121390	100865	114550	140357	80679.5	91678	107796	116314	86442.8	109905	104674	82101.8	124282	75328.9	111617	84293.5	113661
524	Lys-Thr	Amino acid and Its metabolites	248.2	247.153	[M+H]+	C10H21N3O4	17938.5	8521.22	26782.5	1532.89	11873.8	9797.33	13422.1	14623.4	24163.6	19417	2933.29	23980.3	38766.8	10086	21556.4	15884.6	17973.6	16381.5	16323.5	16855.6	15805.7	13445.7	20719.6	13762.7	22762.1	11736.1	28070.7	23293.1	18520.7	18225.1	11555.5	11672.5	17070.3	14176.8	13968.8	10030.7	9694.27	23972.9	15630.2	19587	4349.35	11380.9	11356.2
525	Lys-Val	Amino acid and Its metabolites	246.2	245.174	[M+H]+	C11H23N3O3	20106.2	20450.2	21512	28434	17696.6	21093.1	22866.7	14836.6	30809.6	14953.7	11400	15520.3	22412.1	5492.9	26487	30070	27236.2	33827.7	30005.4	14150.2	17659.9	30304.5	5883.5	26161.4	22261.7	29832.4	19499.7	33664.3	32018.4	22639.9	23450.5	21563.4	22205.9	20200.2	22857.4	16847.2	10490.5	36160.3	36093.5	29033.5	24071.3	21018.1	16785.3
526	M-toluene acetic acid	Organic acid And Its derivatives	149.1	150.068	[M-H]-	C9H10O2	31295.6	55282	46679.8	43645	40490.1	21471.8	53780.5	68330.1	45814.1	42684.6	40658.9	47841.2	28075.1	53012.4	28133.2	48104.9	45465.4	31971.1	48675.4	39244.5	44447.9	25293.9	35401.5	39177.3	33344.8	35695	39032.7	51322.5	59801.1	36240.9	41870.6	42564.8	68532.5	39678.9	59548	34026.6	24122.9	42125.6	47933.2	55901.7	29222.3	36516.2	29401
527	MG(0:0/16:0/0:0)	GL	331.3	330.277	[M+H]+	C19H38O4	46922.7	64026.5	60739.6	49177.1	71183.6	60408.9	44184	46838.3	51512.2	64362.9	62600.6	50303.6	52190.7	46295.5	42018.8	50298.6	51342	43522.5	39793.9	50933.3	46739.5	52019	49761.1	48419.7	39500.7	43897.8	53074.8	47415.2	49487.7	44706.4	51915.3	47237.3	47291	51508.9	41299.4	51357.2	45534	52365.2	48343.1	46950.6	46864.9	45138.8	38440.6
528	MG(0:0/20:5/0:0)	GL	377.3	376.261	[M+H]+	C23H36O4	337143	134919	196285	232994	125298	121357	63866.3	111236	33427	197844	85923.3	114648	22758.3	57779.9	80898.6	23370.9	478263	332223	120368	91198.8	135680	98429.9	96593.4	59705.9	88635.1	88917.6	17388.3	141412	20840.6	30746.4	99153.7	211331	111802	130865	71331.5	95416.5	26075.4	181749	25011.5	32310	155510	114268	88264.9
529	MG(0:0/22:5/0:0)	GL	405.3	404.292	[M+H]+	C25H40O4	165705	75470.7	85309	114989	28339.2	59630.4	27438.1	45591.3	32223.6	56452.8	50466.3	62822.6	23897.5	45359.7	26988.5	12828.7	129607	124203	69028.6	54756.2	76802.8	46420.8	29520.1	25071.7	45231.9	24176.2	6363.85	38232.2	13189.2	8811.29	32887.7	57157.7	25743	38049.4	25169	22130.9	9279.9	70577.8	14042.1	34654.8	50567.3	44389.7	53768.6
530	MG(0:0/22:6/0:0)	GL	403.3	402.276	[M+H]+	C25H38O4	936024	1.02413e+06	1.27828e+06	691820	498452	358851	429268	546361	302130	418810	665485	439082	319602	328869	656818	283843	378603	379843	615459	9	1.17356e+06	635652	358378	225221	423718	309806	123385	320917	63099.5	93818.2	327388	678097	244798	577624	338632	527438	294456	1.03647e+06	108681	192596	387649	847071	591288
531	MG(16:0/0:0/0:0)	GL	331.3	330.277	[M+H]+	C19H38O4	46922.7	64026.5	60739.6	49177.1	71183.6	60408.9	44184	46838.3	51512.2	64362.9	62600.6	50303.6	52190.7	46295.5	42018.8	50298.6	51342	43522.5	39793.9	50933.3	46739.5	52019	49761.1	48419.7	39500.7	43897.8	53074.8	47415.2	49487.7	44706.4	51915.3	47237.3	47291	51508.9	41299.4	51357.2	45534	52365.2	48343.1	46950.6	46864.9	45138.8	38440.6
532	MG(18:1/0:0/0:0)	GL	357.3	356.293	[M+H]+	C21H40O4	32379	19260.4	30063.5	17873.9	12760.6	16107.5	7904.88	11223.3	24322.2	29542.4	18293.2	16604.9	11430	10265	10505.6	7401.52	25134	23281	19485.3	5280.84	25589.4	9480.07	8763.96	6635.33	15437.2	8520.42	2391.61	13021.6	3506.59	5686.73	6551.29	26654.1	4935.49	8933.74	6157.81	4233.65	8880.76	17571.9	7051.82	17257.6	21680.3	28202.5	19947.3
533	MG(18:2/0:0/0:0)	GL	355	354.277	[M+H]+	C21H38O4	35526.2	43226.3	34670.7	24688.9	14183	22907.4	11949.5	21622.4	21725.5	27211.7	21892	25551.6	20774.4	13194.4	22087.5	28516.4	12524.4	23620	20496.4	22402	33975.4	20601	20679.9	15502.5	14890.9	11622.4	7009.94	12284.9	9633.12	7460.63	14621.5	36826.1	8807.32	15919.1	13619	9701.79	9638	44852.8	14622.9	18880.7	21338.9	20487.1	28083.2
534	MG(20:4/0:0/0:0)	GL	379.3	378.276	[M+H]+	C23H38O4	2.26403e+06	1.70744e+06	2.9915e+06	1.50899e+06	1.0663e+06	866846	659955	663297	711934	1.66553e+06	1.2522e+06	1.06403e+06	1.04438e+06	476253	712232	402418	879153	903339	1.20411e+06	1.17824e+06	1.08406e+06	955400	476056	496035	501681	686369	57412.6	512964	159193	151913	635854	1.50958e+06	464000	535412	401328	336720	198091	1.17953e+06	277141	438421	629425	953477	500735
535	MG(20:5/0:0/0:0)	GL	377.3	376.261	[M+H]+	C23H36O4	337143	134919	196285	232994	125298	121357	63866.3	111236	33427	197844	85923.3	114648	22758.3	57779.9	80898.6	23370.9	478263	332223	120368	91198.8	135680	98429.9	96593.4	59705.9	88635.1	88917.6	17388.3	141412	20840.6	30746.4	99153.7	211331	111802	130865	71331.5	95416.5	26075.4	181749	25011.5	32310	155510	114268	88264.9
536	MG(22:5/0:0/0:0)	GL	405.3	404.292	[M+H]+	C25H40O4	165705	75470.7	85309	114989	28339.2	59630.4	27438.1	45591.3	32223.6	56452.8	50466.3	62822.6	23897.5	45359.7	26988.5	12828.7	129607	124203	69028.6	54756.2	76802.8	46420.8	29520.1	25071.7	45231.9	24176.2	6363.85	38232.2	13189.2	8811.29	32887.7	57157.7	25743	38049.4	25169	22130.9	9279.9	70577.8	14042.1	34654.8	50567.3	44389.7	53768.6
537	MG(22:6/0:0/0:0)	GL	403.3	402.276	[M+H]+	C25H38O4	936024	1.02413e+06	1.27828e+06	691820	498452	358851	429268	546361	302130	418810	665485	439082	319602	328869	656818	283843	378603	379843	615459	9	1.17356e+06	635652	358378	225221	423718	309806	123385	320917	63099.5	93818.2	327388	678097	244798	577624	338632	527438	294456	1.03647e+06	108681	192596	387649	847071	591288
538	Malonic acid	Organic acid And Its derivatives	103	104.011	[M-H]-	C3H4O4	432554	482319	372006	434868	463681	491424	531590	565980	594297	278955	636585	204298	215644	560640	566282	486318	550465	481817	548224	668342	490969	625212	570114	477573	482138	463697	507556	523706	555042	548178	366418	558276	394552	544085	363069	573836	492512	528918	527132	555204	567658	478159	531083
539	Maltose	Carbohydrates and Its metabolites	341.1	342.116	[M-H]-	C12H22O11	110732	47928.3	86594.9	283106	191053	115612	45503.1	112931	228871	26774.5	84734.7	106362	109170	144140	117354	60469.5	27741.5	140968	25064.6	1.23306e+06	736594	91824.7	69123.3	528401	51198.3	36306.1	43592.1	35722.6	56128.9	195582	50159.9	153398	99879.3	131674	42325.4	82422.6	65276.6	47733.1	58752.5	113757	147374	84293.4	95541.4
540	Medroxyprogesterone	CoEnzyme and vitamins	345.2	344.235	[M+H]+	C22H32O3	118933	120314	157748	146701	148973	137345	136499	124996	153402	124760	121118	139312	139067	127728	140353	139678	132534	129173	148880	112105	148423	134695	126376	110865	143618	144517	116747	121243	139509	134944	112627	123233	159539	143970	138350	121519	121049	133295	104856	144767	140791	116015	130196
541	Mesoaconic acid	Organic acid And Its derivatives	129	130.1	[M-H]-	C5H6O4	29864.5	78573.4	95549.3	78969.2	72497.8	53893.9	69904.2	58725.7	82616.6	298873	103903	90945.8	84133.5	80548.8	66075.7	72483	105521	108610	80680.1	94686.2	64925.1	50909.7	61460.9	86461.8	56620.2	118199	75607.7	183448	75477.6	88640	68089.9	79113.7	84638.5	92283.6	250323	85793.9	74205.9	74824.1	76587	78267.3	66800.2	71303	69491.9
542	Met-Asn	Amino acid and Its metabolites	262.1	263.095	[M-H]-	C9H17N3O4S	18667.1	23258	24189.9	26383.3	30240.5	29675	23805.9	16864.7	27134.4	21185.3	30582.3	11052.1	38228.7	27635.4	18914	20135.9	28450	33191.2	38491.8	42810.6	18115.3	7467.73	14229	36289.9	26355	15976.4	26700.3	17812.6	24985.4	18667.8	22498.4	28495.3	23642	27211.1	15022	24220.9	34079.4	12434.9	22746.4	24461.9	13565.8	15316.4	23315.6
543	Met-Asp	Amino acid and Its metabolites	263.1	264.078	[M-H]-	C9H16N2O5S	65254.4	62277.7	47327.9	38449.8	39125.1	53732.6	65428.8	83503.7	64178.6	61169	63345.7	32861.6	57956.6	96391.2	93144.5	68448.9	57762.5	84769	48663.3	53710.5	71690	50609.9	70937.5	64364.3	63769.1	45622	53438.7	47815.6	35494	46825.3	55092.7	48691.1	51037.7	52412.3	39469.8	46332	64793.2	46486.6	55834.5	56557.6	64669.5	63193.2	117325
544	Met-Thr	Amino acid and Its metabolites	249.1	250.099	[M-H]-	C9H18N2O4S	20813.2	11325.8	16527.6	13606	6149.95	17473.2	8504.29	6686.03	11531.8	8588.82	21918.7	13354.3	10963.7	15515.2	10576	18850.1	19298.5	11610.1	9355.73	16745.6	20772.4	10645.7	6404.79	11674.5	15767.7	8603.86	13229.1	9912.68	48805.4	7487.13	5020.72	8164.72	9	11434.9	22910.6	3287.9	13608.6	16272	13764.4	13857.1	18721.6	11805.5	15228.3
545	Met-Val	Amino acid and Its metabolites	247.1	248.12	[M-H]-	C10H20N2O3S	13700.2	16309.2	27629	14893.3	14187.1	4673.72	8434.94	13313.7	16908.5	14930.4	11233.1	7068.14	8882.19	14765	11506.2	14041.9	9307.43	10498.8	12938.6	13578.7	17433.3	10403.4	12890.2	11500.8	9947.86	8401.43	14780	14251.5	14740.2	5547	7163.7	13135	6857.59	13368	19971.2	12712.9	12332.3	10882.8	12025.4	11786.7	17821.4	16297.4	9250.72
546	Methanesulfonic acid	Organic acid And Its derivatives	95	95.9881	[M-H]-	CH4O3S	3.85853e+06	5.5203e+06	8.37731e+06	7.53963e+06	8.04043e+06	6.91844e+06	3.22083e+06	1.3955e+06	6.26133e+06	1.36272e+07	3.52643e+06	8.8915e+06	8.96215e+06	2.57158e+06	1.33379e+06	3.95723e+06	5.60478e+06	3.42193e+06	3.70041e+06	3.29532e+06	3.11509e+06	2.48237e+06	1.72879e+06	2.7891e+06	2.45232e+06	6.84221e+06	4.05631e+06	4.66359e+06	5.82869e+06	5.61953e+06	5.93923e+06	4.05471e+06	4.3481e+06	4.85728e+06	1.6102e+07	3.59166e+06	2.04646e+06	3.9462e+06	3.25876e+06	3.48315e+06	2.8361e+06	2.37492e+06	2.38316e+06
547	Methionine Sulfoxide	Amino acid and Its metabolites	166.1	165.046	[M+H]+	C5H11NO3S	19874.8	43066.9	32654	38780.2	27981.7	26159.1	33169.9	28141.4	18338	25909.8	35845.5	54698.1	32111.2	34147.8	34431.4	41086.1	54669.1	53872.8	42186.6	35521.6	46590.9	31503.5	38624.2	37457.3	28978.8	42624.6	37582.7	53495.7	48256.2	47447.1	48502.6	31793.3	35868	40342.1	52105.9	45793.7	23428.2	34615.3	30699.5	40959.1	43633.7	49304.8	45363.4
548	Methoxyindoleacetic Acid	Heterocyclic compounds	206.1	205.074	[M+H]+	C11H11NO3	8.61731e+06	9.14433e+06	1.01529e+07	6.51708e+06	7.7736e+06	5.47738e+06	6.72157e+06	4.23253e+06	7.11381e+06	6.22523e+06	1.16255e+07	9.08351e+06	8.66646e+06	8.37846e+06	8.34451e+06	7.70249e+06	7.23162e+06	8.09508e+06	7.2684e+06	5.88988e+06	4.96683e+06	1.13966e+07	9.53543e+06	8.58662e+06	8.66799e+06	7.94378e+06	8.65696e+06	7.67071e+06	8.16969e+06	7.55378e+06	6.95992e+06	7.78214e+06	1.133e+07	8.9161e+06	1.14317e+07	9.49169e+06	8.16043e+06	8.57869e+06	7.74615e+06	7.91103e+06	7.96348e+06	8.90056e+06	6.40502e+06
549	Methyl-L-alaninate	Amino acid and Its metabolites	104.1	103.063	[M+H]+	C4H9NO2	89287.2	75944.4	44398.8	44113.9	77956.1	51790.7	42052.5	44247.5	66271.5	58409.2	40006.6	53149.7	47583.8	52560.1	62324.1	52283.3	51589	52898.3	46952.8	37160.3	54954.8	41295.1	47856.3	34531.4	35112.9	46915.8	40760.5	38519.7	70702.7	54550.5	49610.4	49788.8	53599.7	37391.8	42212.2	47778.7	57514.8	43581.4	45956.3	55828.5	80730.1	56738	51866
550	Methyl-p-tert-butylphenylacetate	Benzene and substituted derivatives	207.1	206.131	[M+H]+	C13H18O2	95787.1	121447	133144	38874.1	71207.4	104886	91508.6	107052	106087	56786.2	89294.3	81242.9	114030	120772	137480	134522	134195	105324	118721	131434	125758	88726.5	123712	137424	125604	77589.9	122371	107208	104504	121252	129356	86075.2	102221	120983	113404	119450	124406	107785	128127	73578	97918.7	114383	141591
551	Methylguanidine	Alcohol and amines	74.1	109.041	[M-HCl+H]+	C2H8ClN3	791847	766517	723162	599501	552220	678850	837148	570727	641673	524311	606227	582607	761861	840540	825542	659492	611100	758977	716605	857133	634156	727880	901778	784366	617349	737184	812520	773206	770766	665398	650869	622273	934838	734783	766296	747282	730634	1.04412e+06	864681	554198	739135	761042	821803
552	Methylmalonic Acid	Organic acid And Its derivatives	117	118.027	[M-H]-	C4H6O4	541765	515800	548311	414897	366948	260987	435353	450069	468920	507755	448045	474490	415195	501732	555699	449120	524480	510810	326063	542651	425957	538978	526951	552264	456050	436196	539961	442136	458378	434511	391375	395520	469801	383683	496486	449884	418234	532820	385842	388504	403430	415390	470023
553	Methylparaben	Benzene and substituted derivatives	151	152.047	[M-H]-	C8H8O3	334048	307770	414104	297250	348308	244840	135911	148742	405624	296356	256723	129625	83346.1	196783	141873	168689	287677	187501	289576	204902	115761	204550	136531	189067	175073	140248	203748	242644	193046	239997	271284	247662	233639	228446	293941	181471	169281	385785	221508	217012	195855	151499	140174
554	Monobutyl phthalate	Aldehyde,Ketones,Esters	221.1	222.089	[M-H]-	C12H14O4	1.19144e+06	1.18014e+06	752537	956265	789786	982729	1.27557e+06	1.24007e+06	970057	518170	647160	826245	626431	658065	621081	499274	601997	729229	529142	670279	736979	542358	1.18186e+06	510120	1.04165e+06	573807	861995	629139	569530	501801	467606	486969	660881	452964	542723	690170	629336	568857	511689	568318	544369	603876	1.12583e+06
555	Monomethyl Fumarate	Aldehyde,Ketones,Esters	129	130.027	[M-H]-	C5H6O4	254699	238451	223385	257595	237392	199760	230584	258485	247392	215284	273101	109169	218846	252410	241651	198570	276871	255044	251531	260855	237044	247368	326801	263554	285662	255177	254969	288005	271128	247661	255088	220543	239727	266156	248668	263741	259986	292838	222772	276088	302610	251355	237805
556	Multifidol	Benzene and substituted derivatives	209.1	210.089	[M-H]-	C11H14O4	124782	112027	128714	122678	132405	100162	103561	122147	102071	84178.4	104276	124800	153482	131794	105228	94290.7	193500	203302	119241	112020	125695	120720	109421	143876	123849	112397	99209.5	101934	128619	111777	101589	124500	108957	128088	111376	104744	96509.8	111687	111738	124663	106044	116573	113903
557	Myoinositol	Carbohydrates and Its metabolites	181.1	180.063	[M+H]+	C6H12O6	3.6767e+06	3.10594e+06	3.70078e+06	3.47357e+06	3.58851e+06	3.28937e+06	3.41064e+06	2.93018e+06	5.02294e+06	2.85116e+06	3.98196e+06	3.81199e+06	4.3703e+06	2.97571e+06	3.2871e+06	2.99597e+06	3.44404e+06	3.24362e+06	3.21981e+06	3.54731e+06	3.75559e+06	3.41661e+06	3.43391e+06	3.453e+06	3.8434e+06	3.35324e+06	3.4207e+06	4.58543e+06	3.11703e+06	4.54721e+06	3.44353e+06	6.06355e+06	3.25387e+06	3.43565e+06	3.36072e+06	3.68866e+06	3.70456e+06	3.44686e+06	3.80091e+06	3.86073e+06	3.71471e+06	3.77636e+06	3.57978e+06
558	N(6),N(6)-Dimethyl-L-lysine	Amino acid and Its metabolites	175.1	174.137	[M+H]+	C8H18N2O2	17382.3	38080.4	39058.1	10044.5	17397.9	34089.7	10000.7	69002.9	15699	29111.3	50975.9	131795	44534.2	71633.3	45589.4	34861.8	30826.7	49133.3	48087.1	50306.2	39450	59724.1	44906	114733	29254	62774.4	46117.3	23889.4	12370	50846.8	38964	32832.3	59069.1	33901.7	55557.8	11805.2	41172.3	36558.9	37091.6	31121.6	58976.5	15419.7	72576.2
559	N,-N-diacetyl-O-methylhydroxylamine	Alcohol and amines	132.1	131.058	[M+H]+	C5H9NO3	649533	780344	736327	645771	900884	885100	669929	749146	715887	811475	689626	663188	937837	695343	746020	687857	757426	748787	765283	776402	596499	780866	664102	689062	597505	744380	659719	648787	839597	771652	723396	691651	624191	736479	591880	704669	776349	810750	766873	806181	538699	651504	685120
560	N,N-Bis(2-hydroxyethyl)dodecanamide	FA	288.3	287.246	[M+H]+	C16H33NO3	336089	157637	230832	282355	235281	245932	326878	216454	285944	201793	232739	3.34209e+06	214745	216912	212977	231672	249474	332947	224101	268064	427171	221123	248693	221803	196028	202963	241249	206198	345032	205358	229597	414060	209240	235506	201090	204070	203038	323585	272159	445465	236565	232756	214665
561	N,N-Dimethylarginine	Amino acid and Its metabolites	203.1	202.143	[M+H]+	C8H18N4O2	50439.9	40452	59085.7	54083	67816.1	59375.3	66137.3	57966.2	72087.1	67579.2	49642.8	49659.5	79675.7	126881	43923.5	84108.4	62348.3	63281.6	96491.6	49006.7	87735.5	128065	57297.1	55504.3	75165.2	100093	90012.1	56877	89926.7	62399.3	68585.4	80016.3	58759.2	54519.8	50112.1	56190.9	61532.1	78163	65734.4	70794.4	76030.7	47853.9	114427
562	N,N-Dimethylglycine	Amino acid and Its metabolites	104.1	103.063	[M+H]+	C4H9NO2	43148.5	44314.6	30270.5	38058.4	33619.8	46894.8	37136.1	46204.4	35417.9	61073.2	53669.9	42068.8	18384.8	38573.9	47412.4	38759	47606.3	62013.6	29838.3	30648.4	70484.8	30720.8	26229.4	22915.2	12593.8	9160.05	33923.3	47498.1	46091	23955.9	13570.7	33966.5	51648.5	23762.1	34476.2	31580.6	50379.6	38074.3	34782.6	45494.9	31313.5	31967.8	52897.7
563	N,N′-dicyclohexylcarbodiimide	Alcohol and amines	205.2	206.178	[M-H]-	C13H22N2	3.63987e+06	4.54951e+06	3.85177e+06	3.41327e+06	3.69478e+06	4.66583e+06	3.66669e+06	5.43993e+06	4.46777e+06	4.05412e+06	3.48173e+06	6.31087e+06	4.77107e+06	3.42829e+06	3.55855e+06	3.39906e+06	3.69294e+06	3.17502e+06	2.89485e+06	3.42703e+06	5.30176e+06	3.4518e+06	3.85035e+06	3.79416e+06	3.82776e+06	3.72712e+06	3.47273e+06	3.00752e+06	3.25693e+06	3.40165e+06	3.49247e+06	4.19757e+06	7.62015e+06	3.95084e+06	3.63537e+06	3.35341e+06	8.30241e+06	4.47382e+06	3.49033e+06	3.71122e+06	4.29293e+06	3.77876e+06	4.36254e+06
564	N-(1-Deoxy-1-fructosyl)phenylalanine	Amino acid and Its metabolites	328.14	327.131	[M+H]+	C15H21NO7	309032	379500	338677	219685	162542	305948	403189	459721	214059	244990	318502	356056	223317	170677	255775	178363	339570	201790	300534	244829	333611	280396	220270	295975	334049	345150	381228	353795	312820	251468	460869	311635	313848	316582	265675	281994	430921	285136	550602	435870	207328	281728	313016
565	N-(2-hydroxyethyl)-3-pyridinecarboxamide	Heterocyclic compounds	167.1	166.074	[M+H]+	C8H10N2O2	1.47105e+06	1.20025e+06	1.92221e+06	1.51158e+06	1.64616e+06	1.73666e+06	1.18703e+06	1.25698e+06	1.44943e+06	1.84979e+06	2.08202e+06	1.37058e+06	1.4862e+06	1.46085e+06	1.40984e+06	1.38309e+06	1.86315e+06	1.32281e+06	1.41585e+06	1.26235e+06	1.43268e+06	1.33475e+06	1.13916e+06	1.35842e+06	1.46484e+06	1.86235e+06	1.41549e+06	1.39709e+06	1.59353e+06	1.30199e+06	1.4508e+06	1.37236e+06	1.51611e+06	1.22777e+06	1.42319e+06	1.61673e+06	1.2648e+06	1.7168e+06	1.49126e+06	1.26075e+06	1.27866e+06	995964	1.29545e+06
566	N-(3-Hydroxypropyl)phthalimide	Benzene and substituted derivatives	206.1	205.074	[M+H]+	C11H11NO3	3.04298e+06	3.01192e+06	3.43172e+06	2.76836e+06	2.5124e+06	2.40148e+06	2.71904e+06	1.50446e+06	2.50371e+06	2.4689e+06	3.88759e+06	3.2053e+06	2.81896e+06	2.65632e+06	2.62796e+06	2.55934e+06	2.82596e+06	2.58111e+06	2.58151e+06	2.34798e+06	1.70386e+06	3.75628e+06	2.90635e+06	3.54267e+06	2.68164e+06	2.64015e+06	2.9463e+06	2.9267e+06	2.86043e+06	2.8192e+06	2.5298e+06	2.49054e+06	3.93097e+06	3.83657e+06	3.91692e+06	3.23141e+06	3.19463e+06	3.14514e+06	3.03312e+06	2.68357e+06	2.28268e+06	2.61187e+06	2.92522e+06
567	N-(3-Indolylacetyl)-L-alanine	Amino acid and Its metabolites	247.1	246.1	[M+H]+	C13H14N2O3	43996.5	47375.7	56375.5	46425.8	51260.7	49374.6	80380.6	69118.1	74804.8	61959.5	59795.8	46495.4	45954.7	64966	65962.6	75560.4	60543.3	61945.4	62993.8	56965.5	51405.9	63978.5	65752.5	51488	53115	49929	47465.2	57260.6	63140.2	65240.7	58534.4	59189	42497.6	72656.7	57109.8	52774.1	59974.9	63350.7	38405.1	50668.3	66645.3	46272.3	69469.8
568	N-Acetyl-5-Hydroxytryptamine	Tryptamines,Cholines,Pigments	219	218.106	[M+H]+	C12H14N2O2	268816	294763	148233	253578	175071	235487	412076	370313	278978	223157	262913	337270	274439	233966	367044	265086	327097	342282	322276	309362	359942	276581	286282	349641	369607	343465	252306	287933	300254	253152	293741	341205	193846	347836	355192	351354	388150	422475	354547	420857	351867	347088	379322
569	N-Acetyl-D-Galactosamine	Alcohol and amines	222	221.09	[M+H]+	C8H15NO6	36903.1	30255.5	24337.3	15803.3	55468.1	36066.8	60315.4	32502.5	65961.7	70690.7	30442.8	38444.5	39170.6	22850.8	19327.9	43982.7	37410	73925.6	35359.3	36648.5	49187.5	28818.1	31432.6	44642.8	56203.6	40390.4	17792.6	53368.9	49518.9	23665.2	59482.4	20887.3	25967	14239.6	46474.6	69335.6	38056.3	21275.6	15170.9	35292.3	40147.3	27830.9	42205.2
570	N-Acetyl-D-Glucosamine	Carbohydrates and Its metabolites	220.1	221.09	[M-H]-	C8H15NO6	113414	155179	145096	150432	145716	135606	180516	143021	170552	174893	121649	129354	103002	123173	107527	127253	112248	112122	129852	89757.2	103970	86039.9	108537	115889	119289	122858	101210	88290	98826.3	93517.2	117205	113376	101972	90932.6	115962	92241.5	93938.7	84612.3	123981	145769	131759	125829	142651
571	N-Acetyl-L-Histidine	Amino acid and Its metabolites	198.1	197.08	[M+H]+	C8H11N3O3	122197	142563	101495	71353.6	147827	69656.5	105072	78891.5	110201	102301	115170	77031.5	129289	99672.4	89379.7	74251	88013.9	81475.9	68779.5	63061.8	105132	177720	102954	104452	68034.1	83009.3	99165.9	73330	73178.5	90032.9	88342.9	53070	94733.8	121967	58647.3	97265.1	38964.6	77504	96986.7	89513.3	56620	53339.6	73774.8
572	N-Acetyl-L-Leucine	Amino acid and Its metabolites	174.1	173.105	[M+H]+	C8H15NO3	3.75116e+06	3.88674e+06	1.61465e+06	2.93126e+06	1.69157e+06	2.63803e+06	6.50245e+06	5.45583e+06	3.88641e+06	2.06269e+06	3.20251e+06	5.19807e+06	3.39722e+06	4.09696e+06	2.91861e+06	2.94378e+06	4.65283e+06	3.42881e+06	3.68387e+06	4.58015e+06	5.09381e+06	4.81203e+06	5.27442e+06	4.74447e+06	6.17481e+06	3.79439e+06	4.2955e+06	4.1168e+06	3.19528e+06	3.02571e+06	3.92879e+06	2.22517e+06	3.02512e+06	4.90628e+06	3.68418e+06	5.03933e+06	5.53096e+06	5.21421e+06	5.81529e+06	6.77948e+06	5.07138e+06	5.81935e+06	4.87471e+06
573	N-Acetyl-L-Tyrosine	Amino acid and Its metabolites	222.1	223.085	[M-H]-	C11H13NO4	33375.5	42168	50967.8	41276.4	48274.6	53184.1	45497.3	40205.8	48834.7	65710.1	49112.2	42370.7	38971.3	56100.3	50445.3	52036.2	50114	48786.9	60582.5	59648.2	37236.6	43950	51988.2	46212.3	32964.1	57679.6	57253.7	47634.6	32378.6	42811.1	43209.4	53386.2	50155.7	47037	46256.9	58983.7	48678.3	57095	49494	42372.1	61956.1	44338.3	53202.9
574	N-Acetyl-L-alanine	Amino acid and Its metabolites	132.1	131.058	[M+H]+	C5H9NO3	48405.8	7203.81	23901.3	17821.1	25235.7	35199.2	32309.2	24045.4	22486.5	26982	39642.1	20204.1	19988.9	46242	9168.33	81471	24171.7	17419.5	20214.5	20960.7	25686.5	23094.4	13445.2	6036.88	22308	34244.9	31125.5	27691.3	31856	29197.7	28765.4	23502.5	24206.2	50981	17883.8	21188.5	33851.5	40651	19735.5	59260.4	8719.21	10008.6	29308.7
575	N-Acetyl-L-methionine	Amino acid and Its metabolites	190.1	191.062	[M-H]-	C7H13NO3S	103712	208563	93617.5	114844	236009	222673	173939	189711	112562	68069.7	99631.5	87362.9	49817.3	81221.7	97358.4	83753.6	76099.1	53568.4	52801.6	106602	40643.1	65548.7	148384	29698.4	45844	60128.1	124333	79340	66665.8	110207	75511.2	39080.6	208602	54783.2	46569.2	76207.9	157040	85218.6	63034.5	55278.1	40531.6	36186.7	96378.6
576	N-Acetyl-L-phenylalanine	Amino acid and Its metabolites	208.1	207.09	[M+H]+	C11H13NO3	382636	479277	456265	381336	401537	404708	418814	386403	417456	377283	424318	406053	362862	376817	402151	414437	353741	365009	402902	417337	377923	430978	406610	411078	381766	467137	488006	481264	451094	441219	393644	423193	395523	389734	467030	382029	435833	423214	432170	357979	435356	370990	427535
577	N-Acetylcadaverine	Alcohol and amines	145.1	144.126	[M+H]+	C7H16N2O	337307	420175	432743	372538	324739	401953	363330	385208	408869	321962	375700	444149	373958	424904	317067	372670	362903	424431	371804	373455	413881	353904	436199	426030	407587	416337	399668	360462	407172	379575	422648	277780	290913	406195	329011	386252	405079	364801	397426	406387	282438	361997	460117
578	N-Acetylcysteine	Amino acid and Its metabolites	164	163.03	[M+H]+	C5H9NO3S	73579.3	53401.1	30188.6	47815.4	40983.1	35584.1	74186.2	51990.7	61048.4	38565.5	63621	55765.7	45795.9	43393.1	67981.1	39003.5	60806.4	50443.9	40976.8	56052.1	32798.2	71563.8	70123.8	69696.4	72953.5	100709	60337.7	59248.3	60374.1	73624.1	65451	75988.4	31682.6	45712.4	52528.9	57920.9	105830	72995	42774	29185.8	59429.2	89829.4	69371.6
579	N-Acetylglycine	Amino acid and Its metabolites	118	117.043	[M+H]+	C4H7NO3	1.39578e+07	1.35609e+07	1.42192e+07	1.4657e+07	1.34287e+07	1.31284e+07	1.21749e+07	1.29675e+07	1.34671e+07	1.37627e+07	1.32669e+07	1.26399e+07	1.43592e+07	1.37204e+07	1.4121e+07	1.086e+07	1.45526e+07	1.42507e+07	1.32761e+07	1.38545e+07	1.32942e+07	1.4546e+07	1.35717e+07	1.04726e+07	1.3795e+07	1.15625e+07	1.42105e+07	1.41097e+07	1.2703e+07	1.31479e+07	1.17707e+07	1.37071e+07	1.12903e+07	1.41881e+07	1.27338e+07	1.33437e+07	1.27335e+07	1.31217e+07	1.32914e+07	1.49936e+07	1.22468e+07	1.21434e+07	1.48663e+07
580	N-Acetylmannosamine	Carbohydrates and Its metabolites	222	221.09	[M+H]+	C8H15NO6	36903.1	30255.5	24337.3	15803.3	55468.1	36066.8	60315.4	32502.5	65961.7	70690.7	30442.8	38444.5	39170.6	22850.8	19327.9	43982.7	37410	73925.6	35359.3	36648.5	49187.5	28818.1	31432.6	44642.8	56203.6	40390.4	17792.6	53368.9	49518.9	23665.2	59482.4	20887.3	25967	14239.6	46474.6	69335.6	38056.3	21275.6	15170.9	35292.3	40147.3	27830.9	42205.2
581	N-Acetylneuraminic Acid(SA)	Amino acid and Its metabolites	308.1	309.106	[M-H]-	C11H19NO9	31324.3	35124.2	36868	17261.3	17649.5	8205.92	35470.5	18549.7	31498.7	24468.8	18641.1	18414.2	12197.9	1938.47	19592.9	41221	24792.7	37506.7	14081.5	23939.6	4780.5	24991.3	38023.8	10311	18508.6	12185.2	5285.07	23505.8	21485.4	25279.8	19671.6	28097.6	16663.1	14510.5	2888.33	17504.3	20595.8	15013.5	21525.9	14184.5	15320.8	20581.9	7354.2
582	N-Acetylputrescine	Organic acid And Its derivatives	131	130.111	[M-Cl]+	C6H14N2O	639473	699047	685635	695462	747522	762746	667490	855681	696164	692614	741160	660661	782537	774422	728606	704268	737197	759859	792615	739435	816008	771076	715081	687911	745284	776355	728213	661551	722073	730835	798148	722096	669567	638456	711690	736251	682191	771459	711747	730570	688278	737758	698144
583	N-Alpha-Acetyl-L-Asparagine	Amino acid and Its metabolites	173.1	174.064	[M-H]-	C6H10N2O4	44745	47828.5	52836.9	33926.6	38793.6	70680.3	69997.3	54331.6	48932.7	80606.3	47492.8	45433.8	41687	14933.9	44581.7	48081.5	45588.2	50585.9	27417.3	80028.7	35596.7	47195.4	22797.6	66324.2	59448.7	52385.2	69948.6	82889.7	48956	57742.3	46094.5	40026.1	54428.1	58089.7	58453.3	61109.3	55563.2	48252.8	68083.4	57445.2	18880.3	61776.6	44005.3
584	N-Cinnamylglycine	Organic acid And Its derivatives	204	205.074	[M-H]-	C11H11NO3	30257.5	28788.2	47864.8	25333.9	12422.7	20529.8	31649.5	23675.7	9	26807.8	37611.7	44958.8	32721.2	19358.7	52079	46359.3	15165.1	27543.9	13924.6	26947.1	20835.4	18600.9	9	68740.1	36879.5	25559.9	27514.4	15419	23428.9	35395.2	30879	10820.8	9	12546.1	16336.9	22332.8	14814.3	46350	43038.1	19716.3	9	9	26162.8
585	N-Ethylglycine	Amino acid and Its metabolites	104.1	103.063	[M+H]+	C4H9NO2	543793	871690	1.19299e+06	602841	580946	911897	434494	532023	641798	545414	572135	490653	9	993490	419295	569254	489552	293612	829174	593992	738028	923945	1.03328e+06	823547	333091	877704	1.26239e+06	486138	1.46256e+06	594344	770297	670528	890756	453279	889433	831877	1.1067e+06	835535	424175	68595.6	761175	804887	846886
586	N-Formylglycine	Amino acid and Its metabolites	104	103.027	[M+H]+	C3H5NO3	889831	991051	1.06733e+06	1.72083e+06	2.16887e+06	1.03316e+06	944573	356228	863342	1.21215e+06	911857	250832	907658	510192	984363	254750	1.66713e+06	1.01877e+06	869696	1.42135e+06	1.37201e+06	1.12581e+06	920983	334169	838041	267490	975563	934994	1.12663e+06	874614	142830	803466	748526	1.48042e+06	906408	984098	861660	825340	1.58317e+06	1.23409e+06	722946	873020	1.06968e+06
587	N-Methyl-L-Glutamate	Amino acid and Its metabolites	162.3	161.069	[M+H]+	C6H11NO4	17563.1	45230.9	30261.8	62405.2	41557.6	35384.3	37571.9	19443.2	25210.3	30954.5	26454.5	34029.9	50109	12502.9	62764.3	19185.5	43859	50042.4	36348.8	26037.7	29388.1	50959.8	26120.6	21537.8	38526.5	23326.1	31209.2	38367.3	22655.6	19181.4	47738.3	31168.7	41639.5	31818.2	29498.3	15349	42087.5	26275.3	54376.1	44019.5	19185.7	27733.8	24767.5
588	N-Methylalanine	Amino acid and Its metabolites	104	103.063	[M+H]+	C4H9NO2	543793	871690	1.19299e+06	602841	580946	911897	434494	532023	641798	545414	572135	490653	9	993490	419295	569254	489552	293612	829174	593992	738028	923945	1.03328e+06	823547	333091	877704	1.26239e+06	486138	1.46256e+06	594344	770297	670528	890756	453279	889433	831877	1.1067e+06	835535	424175	68595.6	761175	804887	846886
589	N-Methylisoleucine	Amino acid and Its metabolites	146.1	145.11	[M+H]+	C7H15NO2	65558.9	86479.8	59017.6	66513	51212.1	63789.6	76975.1	130963	112622	62213.7	113565	95456.5	96696.1	132083	82383.8	112753	49844.2	140649	123592	79672.7	96346.7	107561	86056.7	63368.4	62158.9	77782.7	92899.8	61361.3	90569.1	111861	86646	70709	100054	79327	110359	122223	131813	97072.1	99231.5	94592.2	102293	93169.5	94993.7
590	N-Myristoylglycine	Amino acid and Its metabolites	284.2	285.23	[M-H]-	C16H31NO3	43475.1	22177	30545.7	34618	30814.4	24562.6	26021	38695.5	28448.5	22401.2	26751.7	27605.9	24004.1	29665.3	18724.8	25003.7	29242.7	43411.3	23378	25863.1	28531.2	25934.1	23822.5	33828.2	22624.2	22794.2	38230.2	21806.5	35789.5	20828.6	26693.9	29196.7	31336.2	39160.3	24872.2	28178.7	23653.4	23355.4	23448.7	17938.8	38353.3	21872.5	31805.1
591	N-Oleoyl Glycine	Alcohol and amines	338.3	339.277	[M-H]-	C20H37NO3	30368.9	14557.8	27172.2	36213.4	27297.1	16507.7	14437.6	42586.7	23194.6	18871.2	16636.3	24348.6	22340.3	32975.3	15815.4	21614.5	32109.6	58224.7	16153.7	14533.2	18887.4	21278.5	20563.7	23978.1	18261.9	14700	28997.8	16854.5	29999.5	15101.3	18849.6	20718.3	24913.5	28077.2	19439.5	26906.4	18967.4	18074.3	19459.3	18082.5	24243.9	14351.6	26871.6
592	N-Palmitoylglycine	Amino acid and Its metabolites	312.3	313.262	[M-H]-	C18H35NO3	897654	1.03654e+06	1.08757e+06	1.04164e+06	983197	981083	1.10473e+06	985604	1.09178e+06	947952	1.01979e+06	933354	949036	1.04714e+06	900218	1.0193e+06	1.04783e+06	1.07631e+06	1.10926e+06	1.10083e+06	990143	941988	873617	1.0758e+06	1.02765e+06	964766	1.09181e+06	986172	1.06668e+06	999474	1.08961e+06	1.01825e+06	1.05644e+06	1.10246e+06	1.08524e+06	1.07753e+06	1.02948e+06	1.05014e+06	1.02104e+06	1.07308e+06	1.04826e+06	1.12049e+06	1.02236e+06
593	N-Phenylacetylglycine	Amino acid and Its metabolites	192.1	193.074	[M-H]-	C10H11NO3	13792.5	14037.5	18898.4	20680.7	20026.9	23855.7	25825.1	39618.8	28001.7	21968.8	14945	23271.6	35671.7	21185	33276.3	16470.6	13733.3	27201.9	14921.1	16473.3	35509.5	17193.3	26312.7	24866.5	37392.9	18524.1	16220.9	8178.14	19488	22458.6	18379.8	18592.5	21309.3	23702.9	18010.3	17302.3	28354.7	16645.7	34593.3	20862.2	28334.3	25854.9	26929.9
594	N-Propionylglycine	Amino acid and Its metabolites	132.1	131.058	[M+H]+	C5H9NO3	48405.8	7203.81	23901.3	17821.1	25235.7	35199.2	32309.2	24045.4	22486.5	26982	39642.1	20204.1	19988.9	46242	9168.33	81471	24171.7	17419.5	20214.5	20960.7	25686.5	23094.4	13445.2	6036.88	22308	34244.9	31125.5	27691.3	31856	29197.7	28765.4	23502.5	24206.2	50981	17883.8	21188.5	33851.5	40651	19735.5	59260.4	8719.21	10008.6	29308.7
595	N-acetylornithine	Amino acid and Its metabolites	173.1	174.1	[M-H]-	C7H14N2O3	14682.5	12168.6	10422.7	19485.8	17378.2	55097.6	11661.6	12617.3	16380.4	18853.4	9041.45	15062.6	18940.3	19819.7	30162.7	19272.4	23561.9	14977.3	9605.06	16759.8	15705.4	17822.4	17642.2	24681.9	7816.09	12066.3	19905.4	14239.5	18807.1	14864.2	10116.6	16092.8	13109.8	8108.28	23122.3	8080.44	14039.6	21931.8	10279.4	23979.5	15192.8	17956.1	13296.9
596	N1-Acetylspermidine	Alcohol and amines	188.2	187.168	[M+H]+	C9H21N3O	163658	217457	208744	196283	234754	275406	254682	246103	185041	200776	172513	145709	131295	293927	146739	171292	217178	147509	220081	223341	193145	204109	158658	188296	182937	213507	220879	206170	179756	205091	182041	178186	141663	160131	202089	156488	179588	163226	196732	281927	213852	128963	211624
597	N4-Acetylcytidine-triphosphate	Nucleotide And Its metabolites	526.002	524.995	[M+H]+	C11H18N3O15P3	72547	65596.3	78360.4	61983.2	63114.2	80271.9	43205.8	42633.8	36267.9	74286.8	48552.2	108340	69033.6	74900.5	88085.6	55662.1	65546.8	76971	63338.5	59974.5	76725.2	57105.4	74974.5	69416.9	36922	64310.6	63745.5	58390.8	72595.9	56274	24159.6	50055	22649.7	70092.9	47585.8	64458.3	59488.6	60519.5	54454.2	38481.3	56685.9	33322.1	41809.2
598	N6,N6,N6-Trimethyl-L-lysine	Amino acid and Its metabolites	189.2	188.153	[M+H]+	C9H20N2O2	52255.9	50914.3	58168.8	47079.3	38138	45086.2	44061.9	24296.6	44630	44837.5	61448.8	39929.5	44807.4	46969.3	42509.8	80210.1	42346.1	58056.8	29320.4	38308.4	29929.4	34104.3	37810.6	44086.6	57681.9	49057.2	35351.4	31102.1	57664.3	52254.1	66680.3	51546.7	51009	54298.1	39080.1	46971.7	52242.2	47061.1	32817.5	20904.3	38658.3	41478.1	43952.1
599	N6-(4-hydroxybenzyl)adenine	Nucleotide And Its metabolites	242.1	241.096	[M+H]+	C12H11N5O	193894	235971	215026	151079	187117	191511	181943	248370	194329	220622	166213	182123	251681	181134	228080	217715	195018	213143	236228	157415	332786	238393	187869	219988	231579	224613	170332	217912	225956	194342	212125	253014	183321	209800	270006	268122	207674	183346	217104	255025	249883	215968	252844
600	N6-Acetyl-L-Lysine	Amino acid and Its metabolites	189.1	188.116	[M+H]+	C8H16N2O3	33957.3	65054.9	34544	55293.6	49948.6	52595.5	127629	42435.1	36032.3	54118.2	30588	51486	44414.5	52283.5	35207.5	35107.4	80798.9	46223.5	65598.3	43982.9	57625.1	73729	48585.8	22054.6	97884.6	55353	56367.7	87281.4	40796.1	40956.7	42331.9	43636.2	48958.7	125814	55776.4	50567.2	40200.6	137792	62475.4	45166.2	43483.3	44798.5	46543.7
601	N6-methyladenosine	Nucleotide And Its metabolites	282	281.112	[M+H]+	C11H15N5O4	146093	87581.9	93583	115758	59842.6	86163.9	136667	120993	112347	70991.4	119090	59069.8	75209.4	217496	98545.2	143220	79970.3	99820.9	165543	119730	131406	33340	148225	99765	181927	133407	87075.1	161367	103518	182611	126565	222850	117174	181019	70786.7	175603	121672	164308	186775	108349	263124	146805	160326
602	Nicotinamide	CoEnzyme and vitamins	123.1	122.048	[M+H]+	C6H6N2O	2.91513e+06	1.50436e+06	1.25579e+06	2.67125e+06	3.36811e+06	1.44322e+06	3.28118e+06	3.54517e+06	3.42441e+06	3.48014e+06	4.48043e+06	1.72228e+06	1.72427e+06	2.21299e+06	1.86447e+06	2.40803e+06	2.84062e+06	2.73592e+06	2.33526e+06	2.80528e+06	1.99959e+06	2.30287e+06	1.85427e+06	2.26267e+06	2.74182e+06	2.49759e+06	2.04154e+06	3.59868e+06	2.15318e+06	4.24208e+06	2.65749e+06	3.16947e+06	2.2765e+06	3.998e+06	2.74466e+06	2.972e+06	2.70599e+06	2.25834e+06	3.38528e+06	2.51386e+06	3.02532e+06	2.13319e+06	1.99188e+06
603	Nootkatone	Aldehyde,Ketones,Esters	219.2	218.167	[M+H]+	C15H22O	150495	165364	157202	124935	128115	133011	158432	160203	188322	138760	164671	175541	161676	158608	151629	170969	155760	150711	149389	154356	150591	165576	147019	153265	132225	165713	155759	155013	142103	139781	137545	161837	151489	142207	163581	168731	148367	131643	127050	165757	132782	161497	186212
604	Nα-Acetyl-L-Arginine	Amino acid and Its metabolites	217.1	216.122	[M+H]+	C8H16N4O3	736161	755314	630806	643941	805283	716626	621277	676415	782314	490041	697858	483759	713218	640482	654624	712552	741743	798517	666636	715334	709332	575662	768999	818411	410283	568037	667193	552366	525633	584496	787754	730015	538833	784624	674369	616232	649140	713544	720026	764547	644320	730547	757198
605	O-Acetyl-L-homoserine	Amino acid and Its metabolites	162.1	161.068	[M+H]+	C6H11NO4	41366.9	44391.3	46623.3	42268.1	75689.5	41327.8	35462.1	58904.9	58608.5	49835	26856.2	34886.5	47370.5	30440.2	45180.9	40594	25517.1	24254.9	54450.5	70034	43697.4	67764.6	73022.2	46435.9	42901	48405.3	47732.4	52045.7	27576.5	49497.9	35510.3	40329.7	61844.6	50161.3	45741.3	39426.3	52606.1	45903.1	31614.9	46370.1	31707.6	35750.9	51401.6
606	O-Phospho-L-Serine	Amino acid and Its metabolites	184	185.009	[M-H]-	C3H8NO6P	30157.3	8314.74	9	15857.3	10081.3	18011.3	549.724	13561	17609.6	24204.2	11345	10649.7	6555.84	12795.9	16123.3	15327.8	6450.49	3880.53	5397.89	8196.22	14441.9	955.874	2345.11	14678.6	8215.07	17372.8	18449.4	18224.1	24759.4	9422.78	11856.4	9306.7	14930.1	7842.9	6413.27	6869.62	12680.9	8462.04	4094.27	5486.76	10328.3	7751.87	2054.76
607	Octadecadienamide	Alcohol and amines	280.3	279.256	[M+H]+	C18H33NO	239146	472663	588955	311216	834815	178840	345228	94140.6	482009	172929	145639	397760	161489	179170	120137	280658	220994	163635	130158	473619	157112	181049	244924	420061	559254	384430	189619	89018.5	174140	303246	153760	262321	275417	190444	175743	194498	343449	349936	158424	165483	279540	65063.1	155260
608	Octadecanamide	Alcohol and amines	282.3	283.288	[M-H]-	C18H37NO	56989.7	49490.1	68148.2	44780.2	65431	38276.8	80674.7	36945.3	69705.4	44700.1	69934.1	47824.3	51125	45641.3	50444.8	48846.1	53922	51893.1	34397.2	43832.2	50787.6	49565.5	49261.4	49772.3	45505.2	53192.8	61925.8	67526.6	61989.7	44571.9	61293.5	47619.3	51063.6	57286.1	70463.3	61664.9	43719.8	48371.1	45787.3	62607.2	51626.6	54149.8	76882.1
609	Octadecanedioic acid	Organic acid And Its derivatives	313.2	314.246	[M-H]-	C18H34O4	18801.1	22077.1	20415	16940.7	22501	23970.8	25957.2	34003.1	22321.6	11372.2	31015.7	19800.3	17538.1	22447	28590.4	19747.3	33412.5	24259.4	16301.9	25439.5	19436.4	17955.6	23291.4	17905.8	17617.5	35324.4	30336.3	30738.9	18338	17948.3	10440.5	18857.8	38749	22589.9	20941.1	22627.1	29852.8	18270.9	20576.6	38942.7	23236.5	15187.4	29491.1
610	Oleamide	Alcohol and amines	282.3	281.272	[M+H]+	C18H35NO	43356.5	66877	84660.6	55888.1	116114	51113.7	52308.1	36659.5	73255.3	37501.1	34713.4	54833.9	34814.3	38604.5	32709	42049.8	35732.4	39199.1	32109.8	73542.3	38965.7	39266.1	47663.5	55897.3	73989.4	62756.9	35301.1	20565	33994.2	46208	40146.9	53301	46603.2	34047.4	32320.5	37566.2	51449	57441.3	32354.7	28084	43928.9	21846.8	28240.7
611	Orotic Acid	CoEnzyme and vitamins	155	156.017	[M-H]-	C5H4N2O4	14405.5	48968	48705.3	60806.7	71768.5	53507.7	32609	46337.1	63144	38554.2	24967.7	20185.3	29423.7	34398.2	27670.1	49591.2	33793.5	19567	13892.6	41574.4	53734.8	35919.9	16611.1	40137.5	33882.8	5703.05	30460.7	19770	19098.7	12609.1	28327.6	48497.5	30663	8881	67096.4	38151.1	12066.3	15641.8	43532	29674.5	13742.4	48365.6	214477
612	Oxaloacetic acid	Organic acid And Its derivatives	131	132.07	[M-H]-	C4H4O5	48905.3	39454.8	48424.8	37525.9	40141.3	42264.2	40784.6	34592.8	44198.1	39742.5	46471.9	48213.3	39899	50825.8	39693.4	37774.5	39375.8	52853.5	26593.4	41957.1	49914.8	47555.4	35688.5	40625	45049.2	32268.2	29520.4	41359.1	45966.8	51875.1	46348.1	48079.9	49469.2	25923.8	35395.5	36784.3	57394.7	24779.4	39815.1	33486.6	57452.1	37135.3	42714.8
613	P-sulfanilic acid	Amino acid and Its metabolites	172	173.015	[M-H]-	C6H7NO3S	8093.49	11301.7	9402.61	18488.4	17471.4	7399.26	12375	14908.9	11920.7	14685.1	9675.49	7778.36	8048.13	12473.2	6107.31	12411.7	1218.74	17098.3	17959.2	15507.8	6845.06	7987.37	5627.58	13107.6	7201.03	11920.1	13742.4	11616.5	7942.29	8884.56	17367.4	9809.33	3665.26	13463.1	38028.7	9722.25	18339.5	5911.44	34405.1	9523.27	11413.8	16186.6	10610.5
614	PC(12:0/12:0)	GP	548.4	565.374	[M-H2O+H]+	C28H56NO8P	444554	537309	683215	454264	976732	775309	413434	675371	585184	1.43457e+06	367985	1.43274e+06	2.06779e+06	277492	532678	589626	233806	370217	379218	361742	262588	213202	234945	113622	182049	1.06177e+06	226915	182062	313148	346062	375768	247232	268390	530040	522241	234970	233142	183052	356774	324725	208571	110739	117439
615	PC(O-16:0/0:0)	GP	482.4	481.353	[M+H]+	C24H52NO6P	216352	446389	81432	108429	147012	702593	305428	2.54674e+06	652864	175481	526801	713822	476142	423045	1.17466e+06	781302	1.09566e+06	527198	197561	1.0868e+06	1.80921e+06	297747	912675	70589.4	156789	349288	405794	155750	436613	522574	335859	611138	2.24552e+06	660381	559777	673942	3.57845e+06	643837	603027	694839	1.10864e+06	1.05065e+06	2.08192e+06
616	PC(O-16:0/O-1:0)	GP	496.3	495.369	[M+H]+	C25H54NO6P	1.58415e+06	2.07659e+06	677714	1.00714e+06	826685	3.08919e+06	1.02639e+06	4.84024e+06	1.29044e+06	693762	1.49336e+06	4.17184e+06	861878	1.71679e+06	2.21678e+06	1.16155e+06	5.09917e+06	1.05086e+06	976148	2.97078e+06	8.6584e+06	1.82749e+06	1.07054e+07	724941	1.61206e+06	1.90144e+06	4.74384e+06	1.39084e+06	2.3933e+06	4.22577e+06	1.60056e+06	1.90759e+06	1.14695e+07	5.59911e+06	2.30443e+06	2.96616e+06	2.04878e+07	3.91545e+06	2.27417e+06	2.57332e+06	6.24689e+06	4.83075e+06	2.28315e+07
617	PGD2	FA	351.2	352.225	[M-H]-	C20H32O5	12960	38736.3	13569.7	21072.3	13192.9	6714.79	10278.2	9233.99	23652.5	10939.3	24028.5	22311	11915.7	7631.75	2771.55	9473.49	7389.04	7374.68	7100.34	11248.1	4498.03	9649.35	20663.8	46090.6	40800.5	20522.7	806.106	13321.1	15387.7	36538.7	10526.9	27959.1	8673.4	11606.2	31835.1	8692.38	6539.08	17010.1	17455.4	31198.7	14418.2	24604.1	11922.1
618	PGK1	FA	351.2	352.225	[M-H]-	C20H32O5	39418.3	159953	45634.7	34248.4	25605.4	19423.1	22393.3	20369.3	51566.5	16891.5	36727.5	52047.2	25258	18052.6	9034.67	26056.8	15973.9	10708.1	15668.7	24464	12412.2	33872	62978.3	104327	142735	53217.5	8895.75	39689.6	40948.5	76378.8	23541.2	61646.1	33412.9	32103.9	95272.6	36017.7	25947.5	39722.8	27475.3	69627.5	44247.7	80867.6	27629.1
619	Palatinose	Heterocyclic compounds	341.1	342.116	[M-H]-	C12H22O11	39477.3	70478.4	47042.4	38889.3	53456.5	71615	24552.9	25399.7	62738.7	30478.1	13112.1	76175.9	25777.5	25436.8	13294.6	48020.9	42452.2	26169.2	21563.2	9615.06	73558.2	16005.6	9905.69	47301	39433.4	28498.7	36578.7	57383.4	71034.5	42262.7	81484.5	54656.1	37779.6	88250.6	48426.1	44418.5	40230.5	42295.1	17624.6	42589.9	11096.7	44206.3	88705.9
620	Palmitoyl-N-isopropylamide	Alcohol and amines	320.3	297.303	[M+Na]+	C19H39NO	1.45816e+06	1.33037e+06	1.54073e+06	1.39623e+06	1.53547e+06	1.69948e+06	1.37951e+06	1.34162e+06	1.37916e+06	1.41693e+06	1.43259e+06	1.24626e+06	1.19645e+06	1.2756e+06	1.09788e+06	1.56135e+06	1.40623e+06	1.56209e+06	1.41936e+06	1.17102e+06	1.41489e+06	1.4612e+06	1.57609e+06	1.38322e+06	1.43082e+06	1.66247e+06	1.5338e+06	1.30934e+06	1.54628e+06	1.37487e+06	1.56237e+06	1.42728e+06	1029182	1.2533e+06	1.37055e+06	1.3967e+06	1.51022e+06	1.57908e+06	1.38764e+06	1.98357e+06	1.35587e+06	1.83898e+06	1.62717e+06
621	Pantetheine	CoEnzyme and vitamins	279.1	278.13	[M+H]+	C11H22N2O4S	1.31713e+07	1.41532e+07	1.31884e+07	1.37953e+07	1.40252e+07	1.02597e+07	1.34072e+07	1.38627e+07	1.29499e+07	1.45927e+07	1.35341e+07	1.33993e+07	1.4151e+07	1.1999e+07	1.23226e+07	1.34468e+07	1.39593e+07	1.39224e+07	1.18018e+07	1.32125e+07	1.7178e+07	1.49522e+07	1.37351e+07	1.52575e+07	1.22576e+07	1.38647e+07	1.08757e+07	1.42277e+07	1.2761e+07	1.32088e+07	1.33104e+07	1.17571e+07	1.57811e+07	1.31484e+07	1.24518e+07	1.37726e+07	1.27224e+07	1.38515e+07	1.1111e+07	1.23959e+07	1.63939e+07	1.25976e+07	1.22101e+07
622	Pantothenol	CoEnzyme and vitamins	206	205.131	[M+H]+	C9H19NO4	41045	109694	64045.7	150247	151772	30050.7	24605.3	14999.3	27412.3	68169.1	21369.1	99646.3	48952.5	253040	23446.3	159340	90024.3	33290.2	46400.6	36335.5	36305.1	29088.8	32344.5	86839.9	71536.3	62755.5	298115	82659.6	97937.6	55717.6	52415.4	265830	30226.6	71149	176168	90648.5	36066.3	271582	45540.9	63932	40892.2	194227	26822.9
623	Phe-Glu	Amino acid and Its metabolites	295.1	294.122	[M+H]+	C14H18N2O5	45456.1	44244.8	56915	37365.6	67873	68459.9	37781.8	34779.7	48261.1	39100.1	49848.2	44102.9	31943.6	63573.5	38315	28031.8	32396.3	47434.7	33963.3	77941	40044.7	37743.4	55695.5	36393	36107.7	23534.2	29253.7	56282.4	55300.9	41659.7	42448.5	36354.8	34993.7	33361	36764.9	58824.6	52260.6	35232.3	46643.7	28088.5	69771.3	58694.3	22176.8
624	Phe-Ile	Amino acid and Its metabolites	279.2	278.162	[M+H]+	C15H22N2O3	76008.3	57841.8	44588	51352.3	58914.7	72333.6	49594.5	64335.3	60556.9	19077.7	16264.4	48954.5	8039.02	8307.21	22879.3	18286.3	10523.5	6364.19	22212.8	18896.5	31601.3	79334.2	84261	17964.9	35863.7	28041	17571.5	27165.4	12548.4	25256.8	12264.3	31478.5	30966.6	8099.64	12116.8	14827.8	22011.9	32052.8	9509.44	16941.9	11368.9	13454.7	20956.5
625	Phe-Thr	Amino acid and Its metabolites	267.1	266.126	[M+H]+	C13H18N2O4	10945.1	17265	13003.5	20474.6	8131.39	3163.08	6808.55	32174.2	13574.4	10077.5	6514.74	8845.93	3352.12	6631.92	5785.53	4842.04	4364.76	3035.02	1862.11	9	602.786	9	9	9	9	9	9	9	9	9	9	9	9	9	9	9	9	9	9	9	9	9	9
626	Phenethylamine	Alcohol and amines	122.1	121.089	[M+H]+	C8H11N	488570	351343	671742	503324	532644	411111	468441	512399	558381	493890	415717	423512	584102	333216	446671	450979	504504	568374	458663	428298	344516	512233	458416	342516	461592	475373	440088	443285	471638	418002	487071	399927	468426	502009	444689	500934	584619	384248	463282	487402	384627	472270	412425
627	Phosphatidylethanolamine lyso alkenyl 18:2	GP	460.3	461.291	[M-H]-	C23H44NO6P	111444	119808	56440.3	43622.5	58967.5	52030.6	53188.7	58674.6	69662.2	67410.9	38810.5	66653.6	57623.4	56322.6	49574.6	46811.9	117425	109944	61640.6	97856.4	58807.6	58999.2	55473.8	57159.4	116409	47269.8	54096.4	68962.8	119356	99421	36744.9	134581	122601	59014.8	65402.5	120310	58299.8	125447	71993.9	115765	51340.7	126100	58148.7
628	Phosphocholine	Nucleotide And Its metabolites	185.1	184.074	[M+H]+	C5H15NO4P	93720.7	87900.1	68852.4	121287	35339.3	122702	79902	71065.4	48136.2	90388.6	97109.1	153231	118078	70754.2	77253.1	115337	66642.6	84876.1	82560.6	95695.1	76863.4	108436	128654	78389.5	70847.3	135288	76551	104478	65881.9	124125	75961.4	107711	105214	86770	89108.3	77599.5	119594	131910	77248.3	91840.6	86720	78591.5	126220
629	Phosphoenolpyruvate	Organic acid And Its derivatives	167	167.982	[M-H]-	C3H5O6P	3.14189e+06	2.8808e+06	2.75694e+06	2.61315e+06	2.67451e+06	2.46822e+06	2.64622e+06	2.10793e+06	2.43972e+06	2.27897e+06	2.62862e+06	2.27722e+06	2.16496e+06	2.48897e+06	1.97015e+06	2.18837e+06	2.45035e+06	2.17923e+06	2.12884e+06	1.98826e+06	2.07234e+06	1.98784e+06	2.05374e+06	2.3257e+06	1.98515e+06	2.08515e+06	2.049e+06	2.17648e+06	2.06895e+06	2.02957e+06	1.79474e+06	2.28513e+06	2.06972e+06	2.0565e+06	2.003e+06	2.18243e+06	1.80886e+06	2.05703e+06	1.85545e+06	2.16111e+06	2.06519e+06	2.0391e+06	2.03718e+06
630	Phosphonoacetic acid	Organic acid And Its derivatives	138.6	139.987	[M-H]-	C2H5O5P	3.08555e+06	1.70338e+06	1.7297e+06	1.77861e+06	2.02335e+06	2.72066e+06	2.84644e+06	2.22206e+06	2.05161e+06	2.22047e+06	1.83888e+06	2.04394e+06	1.86572e+06	2.15111e+06	1.99749e+06	2.2975e+06	2.11907e+06	2.13984e+06	2.59172e+06	2.1563e+06	2.08073e+06	2.21603e+06	1.94819e+06	2.07595e+06	2.70609e+06	1.81879e+06	2.08919e+06	2.13378e+06	2.63933e+06	2.12797e+06	2.55428e+06	2.75262e+06	2.39657e+06	1.85277e+06	2.72703e+06	2.07663e+06	2.85956e+06	1.98848e+06	2.57838e+06	2.23836e+06	2.23893e+06	1.91431e+06	1.76282e+06
631	Phthalic Acid	Benzene and substituted derivatives	165	166.027	[M-H]-	C8H6O4	182715	155572	161348	175867	192262	98600.3	235677	233203	195311	168721	198997	174784	255570	226080	182623	136683	183345	186435	157185	135722	243709	210616	214952	241238	201542	209278	167326	194834	217714	209259	200190	151211	160774	151353	235576	180909	180990	190100	197491	224887	194011	150911	151809
632	Pimelic acid	Organic acid And Its derivatives	159.1	160.074	[M-H]-	C7H12O4	668695	689180	502210	689398	309236	542142	591404	504967	485298	455294	450509	479122	430828	452210	387577	327105	449890	318577	470118	474179	418080	318501	264711	376446	354237	376082	397273	413697	417531	424101	452725	384695	486961	403221	408225	409789	379073	513809	428786	422786	429646	330566	463279
633	Pinolenic acid	FA	277.2	278.225	[M-H]-	C18H30O2	207012	379736	301522	282710	149317	237118	80973.5	217496	78323.2	181116	204425	287946	43365.6	141441	85363.9	118162	399693	36400.4	37727.2	140914	245491	76425.6	185831	46309.2	87005	41416.6	48672.3	96362.5	70890.6	42942.6	24407.9	212758	87244.5	58362.4	43715.9	38299.3	58313	275287	19750.7	59733	224074	78626.1	158219
634	Piperazine	Heterocyclic compounds	87.1	86.0838	[M+H]+	C4H10N2	263525	276947	244912	243459	258467	264362	299285	337636	375656	311853	250505	294865	219622	239185	263278	282397	290754	279493	235647	268405	303426	272292	345344	268814	362319	258613	192431	199278	357226	290647	263790	310826	365707	123155	222270	321525	257039	291245	233491	242932	160157	260782	320447
635	Piperidone	Heterocyclic compounds	170.1	169.11	[M+H]+	C9H15NO2	117035	177605	226804	139840	213682	126447	154797	125165	152617	139933	122767	159952	144032	146095	105074	139686	127214	138286	83436.1	220815	118373	104800	123207	213955	241551	197794	185357	121762	176066	173218	145102	243466	234983	145705	162906	82314.3	210293	150144	146473	90527.5	134920	91403.7	151042
636	Pregnandiol	Hormones and hormone related compounds	303.3	320.272	[M-H2O+H]+	C21H36O2	31111.5	31987.5	34421	38033.9	42946.1	33246.6	30182.3	39211	35537.7	30744.3	41940.9	36670.1	34161.6	31395.9	41902.4	35911.1	37532.1	28169.2	28160.7	35797.5	31499	36342.1	26261.9	29736.7	32103.7	29080	23316.5	29942.7	29531.1	26108.1	32588.4	35990.7	27846.3	35072.7	35296.7	25591.1	27014.8	31464	20131.3	35214	29981.3	35736.1	30261.2
637	Pregnanetriol	Alcohol and amines	337.3	336.266	[M+H]+	C21H36O3	67131.2	102934	60149.4	78582.4	68121.9	72186.3	102020	87801.7	114925	62984.7	64782	127382	78511.8	53457.4	75667.7	121572	33585.5	50049.7	54826.6	68814.8	58751.8	41898.5	45494.6	20993.6	27004.9	28153.8	25841.2	28625.7	70734.4	32791.5	27697	52182.3	35671.6	45747.1	42514.1	46141	25004.8	42886.7	39118.8	25537	62492.6	23933.8	31563
638	Prim-O-glucosylcimifugin	Benzene and substituted derivatives	469.2	468.163	[M+H]+	C22H28O11	107819	132446	52595.4	103217	51666.4	94121	164410	150312	143616	64836.3	109762	166377	98348.6	122944	120267	91043.5	200952	172544	165578	140857	212123	142059	160781	134812	132007	140739	205548	181627	119652	152755	145318	138527	124734	146080	204756	220691	220452	124081	199403	241371	182546	129356	176773
639	Pro-Ala	Amino acid and Its metabolites	187.1	186.1	[M+H]+	C8H14N2O3	172184	196415	207732	174688	177391	189695	213644	183888	186308	222105	198040	201270	169537	211555	163353	238188	227961	261257	230706	168450	271379	223344	210888	195430	248941	238609	287271	236177	226154	244878	245042	245110	146057	251313	212319	238526	232491	212469	194997	178629	195962	220550	267871
640	Pro-Asn	Amino acid and Its metabolites	230.1	229.106	[M+H]+	C9H15N3O4	83328.9	95128.5	66684	55592.8	75877.8	61735.2	70806.2	68674.7	81589.7	69003.1	33475.4	75645.6	70295.2	77637.9	85313.4	89945.8	63404.7	57822.3	64013.2	64660.3	76943.9	79722.6	85476.8	89527.5	62990.3	79127.3	78936.7	64081	81796	71519.3	63000.5	68802.6	76696.8	69863.7	72746.8	57188.7	70897.9	78586.4	76128.1	71351.3	51935.4	65973.5	68002.2
641	Pro-Asp	Amino acid and Its metabolites	231.1	230.09	[M+H]+	C9H14N2O5	45040	26849	37858.2	49579.6	37837.3	33071.7	28527.9	43082.1	37639.3	39791.4	41645.4	32376.9	34332.1	31894.4	39650.4	41009.2	23021.9	42302	36427	25691	32784	19962.2	26372.9	37759.3	27870.2	23737.4	39735.5	27434.9	33547.7	39707.4	39203.1	40795	15168.1	45900.2	35926.3	24167.6	25808.6	51373.8	50668.3	23038.1	26931.7	28834.1	29018.4
642	Pro-Ser	Amino acid and Its metabolites	203.1	202.095	[M+H]+	C8H14N2O4	58053.2	33286.7	28749.7	54318	21522.7	16504.1	20133.6	23663.7	31849.4	40787.6	37379	42326.7	36014.2	22183.7	37737.6	35692.6	40921.6	38312.1	32080.3	23660.6	20829.1	35475.3	53178.4	33469.3	63683.2	30574.8	29697.6	35445.7	33790.9	42350.3	37512.1	52843.4	44596.2	27003.4	18307.3	31140.9	22892.7	33168.2	29275.2	27619.9	26616.8	64132.2	32193.7
643	Propylparaben	Benzene and substituted derivatives	179.1	180.079	[M-H]-	C10H12O3	217250	76642.9	107652	121048	171166	100973	59087.4	69310.2	146754	84479.2	73599	116917	117070	227909	80911.3	62678.8	95771.6	93877.5	84908.8	65254.2	86070.1	64864	109297	131517	143193	73939.2	62255.3	75292.2	94767.5	62694.8	98612.5	162440	82829.9	82055	78876.2	74027.2	58180.1	108424	63222.6	81219	79126.1	87275.3	65026.5
644	Purine	Nucleotide And Its metabolites	121	120.044	[M+H]+	C5H4N4	2.87462e+06	3.49463e+06	3.82e+06	3.98194e+06	4.01495e+06	3.45773e+06	3.87459e+06	3.14986e+06	4.18188e+06	3.67127e+06	4.2725e+06	3.43476e+06	2.83368e+06	3.48444e+06	3.6218e+06	3.56228e+06	3.11983e+06	2.94573e+06	3.32679e+06	2.55699e+06	3.3903e+06	3.44171e+06	2.78489e+06	3.15351e+06	3.67037e+06	3.46173e+06	3.26447e+06	3.13782e+06	2.90804e+06	4.21218e+06	2.97769e+06	3.83107e+06	3.15875e+06	3.76902e+06	2.97496e+06	2.99694e+06	3.67706e+06	2.85079e+06	3.29213e+06	4.03405e+06	3.91195e+06	3.46611e+06	3.28391e+06
645	Putrescine	Alcohol and amines	89	88.1	[M+H]+	C4H12N2	343964	419248	478885	393051	354082	446317	369104	500039	446578	403000	426638	444175	484165	439352	440559	335810	459211	432467	423000	492703	309486	498090	379846	382524	506097	458983	477739	141154	425822	267675	243940	495431	434483	428998	433166	440273	472511	398001	122483	261790	558292	453851	495585
646	Pyrazine-2-carboxylic acid	Organic acid And Its derivatives	123	124.028	[M-H]-	C5H4N2O2	1.21324e+06	1.34918e+06	1.75376e+06	1.64506e+06	1.54461e+06	1.37204e+06	1.41217e+06	1.34028e+06	1.41472e+06	1.76065e+06	1.54949e+06	1.406e+06	1.13581e+06	1.3483e+06	1.36896e+06	1.52678e+06	1.49884e+06	1.40907e+06	1.53202e+06	1.39159e+06	1.21655e+06	1.40292e+06	1.62881e+06	1.48002e+06	1.49659e+06	1.74589e+06	1.36545e+06	1.57394e+06	1.64219e+06	1.54782e+06	1.44984e+06	1.58653e+06	1.51294e+06	1.54791e+06	1.60886e+06	1.74021e+06	1.4723e+06	1.57786e+06	1.62757e+06	1.35017e+06	1.37586e+06	1.43509e+06	1.51285e+06
647	Pyrimidine-4-carboxylic acid sodium salt	Heterocyclic compounds	123	124.1	[M-H]-	C5H4N2O2	1.38071e+06	1.40112e+06	1.63204e+06	1.54639e+06	1.39909e+06	1.47902e+06	1.49306e+06	1.30497e+06	1.54587e+06	1.56072e+06	1.41176e+06	1.11436e+06	1.07008e+06	1.15779e+06	1.36665e+06	1.53963e+06	1.35732e+06	1.20583e+06	1.4035e+06	1.44692e+06	1.40065e+06	1.24662e+06	1.19412e+06	1.58131e+06	1.33681e+06	1.6818e+06	1.57176e+06	1.32165e+06	1.69256e+06	1.49757e+06	1.36752e+06	1.36102e+06	1.65347e+06	1.44874e+06	1.61506e+06	1.75632e+06	1.50842e+06	1.51939e+06	1.57899e+06	1.40575e+06	1.5061e+06	1.28853e+06	1.45048e+06
648	Pyroglutamic acid	Amino acid and Its metabolites	128	129.043	[M-H]-	C5H7NO3	355787	271123	219437	413343	295213	203855	445850	441416	271871	169719	252344	374665	358119	585675	568695	343402	299444	346603	594324	304449	551896	455123	199508	411673	399126	289662	485489	240189	633184	461813	227484	587127	508272	309428	398812	484577	312270	350308	397559	237219	399866	234174	303618
649	Pyrophosphate	Organic acid And Its derivatives	176.9	177.943	[M-H]-	H4O7P2	9.20399e+06	1.11398e+07	1.25753e+07	1.21743e+07	1.37682e+07	1.23153e+07	6.65418e+06	1.0424e+07	1.14077e+07	2.28248e+07	1.27823e+07	1.27133e+07	1.25695e+07	1.20236e+07	1.34195e+07	1.52755e+07	1.23625e+07	1.40121e+07	1.65742e+07	4.07913e+06	1.35087e+07	4.62595e+06	1.01095e+07	1.17192e+07	1.01552e+07	1.45961e+07	1.26761e+07	1.42821e+07	1.68187e+07	1.45356e+07	2.04363e+07	1.46476e+07	1.44867e+07	1.30174e+07	2.20914e+07	1.51746e+07	1.52137e+07	1.40499e+07	1.94204e+07	1.24966e+07	1.35786e+07	1.23222e+07	1.19174e+07
650	Pyrrolidine	Heterocyclic compounds	72.3	71.0735	[M+H]+	C4H9N	245096	95674.9	151096	151965	133480	122576	264015	326978	162735	241045	279298	251567	359011	298960	159024	152379	262400	225924	340254	558239	45312.8	301356	108105	245693	301789	229519	327171	262762	319673	218643	290193	493594	253889	157022	275905	334886	474870	319977	103503	237216	502760	9	141169
651	Quinmerac	Benzene and substituted derivatives	222	221.024	[M+H]+	C11H8ClNO2	6.9655e+06	7.05415e+06	8.59319e+06	7.67694e+06	8.04743e+06	7.06338e+06	7.64888e+06	6.89176e+06	7.34997e+06	8.55755e+06	7.93174e+06	7.79606e+06	6.70213e+06	7.40454e+06	7.14321e+06	8.15893e+06	8.58801e+06	7.7604e+06	7.05061e+06	6.96444e+06	6.77946e+06	7.3231e+06	7.38173e+06	7.41673e+06	6.8527e+06	7.14817e+06	7.64737e+06	7.75833e+06	6.89394e+06	7.77846e+06	8.06606e+06	7.27322e+06	6.58213e+06	7.60821e+06	8.40092e+06	7.77706e+06	7.82047e+06	7.31665e+06	7.41385e+06	8.69642e+06	7.45097e+06	7.65658e+06	9.36499e+06
652	Raphanusamic acid	Organic acid And Its derivatives	164	162.976	[M+H]+	C4H5NO2S2	75172.5	86618.5	80574.3	71547.4	91669.3	92924.1	39410.7	66010.4	83323.5	58286.4	97289.3	101582	81651.1	115469	60217.1	72599.8	77534.7	107086	109331	91235.1	131955	61180.6	105537	91514.6	80981.9	103125	103414	130012	65839.4	81437.2	94597.2	130142	82391.7	61612.8	97814	101259	69416.6	104820	93095.6	81265.1	126241	78029.7	90075.5
653	Ribitol	Carbohydrates and Its metabolites	153	152.069	[M+H]+	C5H12O5	270443	180986	278668	222072	266373	113921	234845	232050	348145	381361	240192	274679	261492	254519	343391	127229	210397	359393	297956	270281	426570	352753	315526	292382	255369	182066	242700	341228	192701	273577	303017	205077	159043	295787	218387	291331	244777	285262	284923	276417	97406.1	352565	188692
654	Ribulose-5-Phosphate	Carbohydrates and Its metabolites	229	230.019	[M-H]-	C5H11O8P	268815	185010	288123	200681	304772	334103	186602	310212	168978	160964	174834	295297	157541	205847	265908	305059	205841	246567	338102	227028	159254	106169	290425	168278	310912	173465	158069	154584	150402	208972	165291	241707	344577	189194	356335	212388	381229	300962	380738	292034	177609	191265	138902
655	S-Sulfo-L-Cysteine	Amino acid and Its metabolites	202.2	200.977	[M+H]+	C3H7NO5S2	55597.7	81869.3	79180.2	189122	63244.4	88267.8	87766.3	65067.1	96080.7	133195	57147.4	53790.3	126105	99112.8	110399	95767.4	65983.1	147508	33776.6	116673	119600	37806.5	83497.9	81855	90250.8	46512.4	52852	125290	77721.2	73845.9	61022.3	47843.3	92315.4	106012	94855.4	65996.2	37743.3	100154	57971.6	63892.5	56289.4	49684.5	80601.5
656	S-methyl-L-thiocitrulline	Amino acid and Its metabolites	206.1	205.088	[M+H]+	C7H15N3O2S	793149	690523	698620	867899	866547	885969	805958	921425	862328	1.04097e+06	833368	835972	753618	835009	800282	826950	903664	683187	962477	857757	875064	924990	924379	856457	1.0944e+06	900836	883032	692916	980257	901153	900908	957413	866854	829324	798440	951088	928087	893802	874517	781672	767322	822153	781644
657	SDMA	Organic acid And Its derivatives	203	202.143	[M+H]+	C8H18N4O2	65805.1	40246.9	70333.9	44088.4	58995	86085.8	62065.5	73653.1	60392.7	64032.1	56958.9	70224.8	77125	59011.8	70506.1	52961.2	55181.7	57346.3	69604.9	63051.9	41151.4	80937.5	60853.2	52184.6	68607.6	47356.1	73850	69693.5	93807.9	68590.5	66549.9	59086.5	74052.9	57853.7	84083.5	56041.5	78554.9	59289.7	69200.6	35935.4	65620.4	48336.1	36031.5
658	Salicylaldehyde	Benzene and substituted derivatives	105	122.037	[M-H2O+H]+	C7H6O2	1.81692e+06	1.55065e+06	2.81926e+06	1.81278e+06	981714	2.39469e+06	3.15554e+06	989266	1.79894e+06	1.35687e+06	1.48735e+06	3.06995e+06	1.49629e+06	2.08955e+06	1.4631e+06	2.78064e+06	1.57395e+06	1.2481e+06	3.61474e+06	1.97322e+06	1.69732e+06	3.03478e+06	2.94212e+06	1.156e+06	1.61295e+06	2.95072e+06	2.95237e+06	3.63731e+06	1.81627e+06	1.74981e+06	1.69976e+06	2.80229e+06	1.98962e+06	1.78715e+06	3.02788e+06	3.04156e+06	3.03495e+06	1.82885e+06	2.94202e+06	1.67038e+06	1.66017e+06	1.97504e+06	2.81448e+06
659	Sarcosine	Amino acid and Its metabolites	90	89.048	[M+H]+	C3H7NO2	1.19211e+06	1.55139e+06	1.10531e+06	1.30909e+06	1.24577e+06	1.02587e+06	1.10925e+06	1.39712e+06	1.21205e+06	1.43195e+06	1.459e+06	1.15162e+06	1.25082e+06	1.32473e+06	1.07099e+06	1.15749e+06	1.18688e+06	1.10863e+06	1.26769e+06	1.23328e+06	1.52474e+06	1.52263e+06	1.35881e+06	1.25376e+06	1.04311e+06	1.3604e+06	1.32093e+06	1.1102e+06	1.35321e+06	1.13557e+06	1.03502e+06	1.0144e+06	1.3228e+06	1.35048e+06	1.04176e+06	819850	1.05727e+06	1.16202e+06	1.1347e+06	1.24132e+06	1.02687e+06	1.09155e+06	1.35761e+06
660	Sebacate	Organic acid And Its derivatives	201.1	202.121	[M-H]-	C10H18O4	205928	140306	167811	182697	223750	159797	171586	147396	174526	154745	153222	190361	253631	189111	120294	170247	198864	203099	156032	147988	234550	157324	122722	218861	143725	139676	128593	148422	152501	145847	156579	204772	176759	160958	182099	135312	164132	158910	160473	167591	149387	149414	150275
661	Securinine	Amino acid and Its metabolites	240.1	217.11	[M+H]+	C13H15NO2	3.57041e+06	2.34492e+06	2.32169e+06	2.38711e+06	2.32914e+06	2.27694e+06	1.52032e+06	1.04615e+06	1.85389e+06	1.53581e+06	1.78682e+06	1.93641e+06	1.87858e+06	3.53712e+06	1.61876e+06	1.44016e+06	1.86701e+06	1.45326e+06	1.4087e+06	1.72017e+06	1.39269e+06	1.9636e+06	2.15334e+06	2.22043e+06	1.72948e+06	2.71764e+06	2.18714e+06	1.48509e+06	6.20245e+06	985056	2.2713e+06	2.01056e+06	1.23602e+06	1.91112e+06	1.33729e+06	1.79366e+06	1.38369e+06	1.5505e+06	1.10355e+06	1.04197e+06	1.1531e+06	5.14926e+06	1.42654e+06
662	Ser-Ala	Amino acid and Its metabolites	175.1	176.08	[M-H]-	C6H12N2O4	7316.07	3065.67	6068.99	11790.5	8867.57	3140.92	10717.2	9	11971.9	7812.97	6202.53	9329.93	6802.43	2881.58	12988.6	7685.74	10886.4	5522.93	5734.02	4967.52	7335.94	8689.01	8234.67	5199.31	12361	1244.26	8880.99	12895.6	3085.76	9469	7380.39	7237.8	7285.29	11283.1	14483.2	5401.06	6278.43	9164.51	8341.91	5206.4	7427.04	10293.3	1542
663	Ser-Arg	Amino acid and Its metabolites	262.2	261.143	[M+H]+	C9H19N5O4	35942.2	49762.8	51240.6	20256	47784.4	45912	48594	32274.4	30926.5	24289.7	20962.4	67767.3	30211.3	29264.6	93452.7	61552.7	59810.8	64161.5	59140	45964.5	45576.3	58278.7	47794.1	38585.9	53323.4	9	70577.8	69690.9	49862.1	39457.8	41052.8	46105.6	23212	38506.8	37630.5	19977.8	39286.1	41428.7	46037.6	37579.8	38992	42634.4	38984.4
664	Ser-Lys	Amino acid and Its metabolites	234.1	233.137	[M+H]+	C9H19N3O4	134085	90381.7	98459.8	96135.6	95753.1	95145.1	81239.5	125244	102948	101596	114163	93889.8	87731.6	106487	105236	104504	139708	82049.1	123780	129304	75245	120967	99731.8	111658	115633	91416.9	86850.3	109156	131508	105927	87068.4	93424.9	107817	88116.4	73734	108219	118567	117027	135646	83449	84563.8	106887	114952
665	Ser-Pro	Amino acid and Its metabolites	203.1	202.095	[M+H]+	C8H14N2O4	169290	174522	214185	209525	161396	238814	219205	159679	194081	227537	202116	197104	221789	169257	166378	203667	215517	187990	201670	231040	145038	197828	279380	171086	187427	156682	177888	167093	210323	183837	225949	196049	106815	227676	160802	209434	113748	169860	145235	162281	164451	185734	128601
666	Ser-Ser	Amino acid and Its metabolites	193.1	192.075	[M+H]+	C6H12N2O5	9	9	9	9	9	9	9	9	9	9	9	9	9	9	9	9	9	9	9	9	9	1707.54	7293.13	10492.5	1216.82	7341.84	4811.71	8216.88	12750.7	4938.57	5881.4	9130.25	6071.66	1360.04	723.357	9454.76	3932.94	2815.57	11671.5	1610.43	9989.38	24164.5	15730
667	Shikimic Acid	Organic acid And Its derivatives	173	174.053	[M-H]-	C7H10O5	144744	41680.5	52633.5	103534	54457.1	63777.1	53783.2	130756	73699.6	45318.7	43045.1	189762	54483.2	64925.5	41955.5	46949.3	50728.2	55565.9	38437.8	45090.3	116664	46309.3	48905.9	64337.9	52389.2	55746.7	45172.9	49529.4	60769.5	53451.6	40934.2	58288.1	49990.1	47796.4	57549.3	50603.9	45668.4	51793.7	54517.7	47723.5	74384.2	52235.8	47124.1
668	Spermidine	Alcohol and amines	146.2	145.158	[M+H]+	C7H19N3	409034	399736	374951	313450	400395	263138	417544	395273	445074	331284	341096	378336	441549	438769	324955	339478	391033	367261	372546	396322	413181	469292	327561	334189	434918	372704	372910	413139	330821	408529	405403	365383	337957	405634	361453	369942	305144	322883	397505	387572	302619	294661	399410
669	Sphingosine	SL	300.3	299.282	[M+H]+	C18H37NO2	104977	60720.6	4.49089e+06	53544.1	43959.2	55069.6	1.34387e+06	29353.5	78505.2	2.98596e+06	3.19543e+06	53267.7	1.4037e+06	65795.2	940457	605739	728525	706781	1.18205e+06	1.37545e+06	779427	66083.2	39871.6	433335	64023.5	508471	51814.3	635194	58292.6	53272.8	47907.5	882174	649976	649518	561863	414831	631639	632559	405414	515533	478696	915424	684376
670	Sphingosine (d17:1)	SL	286.3	285.266	[M+H]+	C17H35NO2	3.19039e+06	3.60474e+06	3.90612e+06	3.27253e+06	3.53757e+06	3.97981e+06	3.66446e+06	3.0476e+06	2.62335e+06	3.99524e+06	2.71159e+06	3.33945e+06	3.07668e+06	3.44051e+06	2.86791e+06	3.29698e+06	3.42562e+06	2.50519e+06	2.80379e+06	3.0317e+06	2.93171e+06	3.1257e+06	2.55904e+06	4.52988e+06	3.25195e+06	4.44006e+06	3.26856e+06	3.44462e+06	3.35093e+06	3.32767e+06	3.15984e+06	3.16498e+06	3.76628e+06	3.37549e+06	3.44137e+06	2.96549e+06	3.51008e+06	3.92242e+06	3.16911e+06	3.38401e+06	3.40968e+06	2.90996e+06	3.05021e+06
671	Sphingosyl-phosphocholine	SL	465.346	465.346	[M]+	C23H50N2O5P	9000.34	7062.99	3257.15	8616.75	6343.49	6563.59	4817.78	6407.98	4708.3	2259.07	758.467	10019.7	4089.46	6867.28	2569.1	6908.52	4219.41	6417.51	7860.41	5588.11	11483.5	4999.52	7874.23	6091.64	2595.4	6758.92	5871.72	5722.66	5162.76	7227.24	3567.31	4257.38	9863.68	6968.47	5649.46	8178.13	6817.46	3317.13	5034.54	3960.53	5227.71	5550.86	5120
672	Stachydrine	Organic acid And Its derivatives	144.1	143.095	[M+H]+	C7H13NO2	754787	857131	646937	770225	771092	751390	695612	786126	804140	823345	705761	716077	585619	723088	710397	714532	677773	640855	690075	801455	792723	806873	766199	717371	650952	762160	740253	695364	926119	773169	681442	690669	741966	706079	588694	583135	760526	704223	657098	731152	620983	660892	719874
673	Subericacid	Organic acid And Its derivatives	173.1	174.089	[M-H]-	C8H14O4	370683	256255	246581	308710	287685	270051	281342	203314	245784	268026	258438	304104	461175	371344	262862	312098	297006	421548	288096	320938	362141	315598	320248	380529	286975	314051	297193	287538	336580	278682	286352	265438	269743	245481	469874	310293	170165	311607	276715	240978	326516	296467	243235
674	Succinic Acid	Organic acid And Its derivatives	117	118.027	[M-H]-	C4H6O4	541765	515800	548311	414897	366948	260987	435353	450069	468920	507755	448045	474490	415195	501732	555699	449120	524480	510810	326063	542651	425957	538978	526951	552264	456050	436196	539961	442136	458378	434511	391375	395520	469801	383683	496486	449884	418234	532820	385842	388504	403430	415390	470023
675	Sulfoacetic acid	Organic acid And Its derivatives	139	139.978	[M-H]-	C2H4O5S	54766.3	67299.4	257992	61337.9	104181	53440.5	184311	99828.2	63062.4	145964	149111	54660.9	86559.2	71368.5	130972	83640.6	85258.9	133255	97578.1	51035.9	89612.9	108598	74104.9	66865.9	168468	123865	112425	110875	121613	114921	178172	102890	73811.1	169496	196102	134041	111375	84575.9	192542	88598.1	130196	94447.4	55114
676	Synephrine	Benzene and substituted derivatives	168.1	167.095	[M+H]+	C9H13NO2	325788	136391	673280	9	655786	212212	9	9	250509	319328	122800	176256	129963	100236	9	146526	9	9	136846	194685	136664	169220	45010	188647	9	510312	178942	327943	396631	183388	298267	204770	317613	166582	225185	138164	142280	442644	62576.1	9	214650	141992	162362
677	Terephthalic Acid	Benzene and substituted derivatives	165	166.027	[M-H]-	C8H6O4	918008	804801	549978	795614	746687	869524	1.65277e+06	1.23811e+06	946623	720246	968922	863869	1.13775e+06	1.31349e+06	900648	978617	948603	994412	1.00184e+06	942056	850627	1.16853e+06	1.28916e+06	1.78623e+06	1.2863e+06	1.32978e+06	1.09014e+06	1.01489e+06	1.0737e+06	1.22295e+06	982996	867406	967609	1.27251e+06	1.23565e+06	1.35695e+06	1.31594e+06	915088	1.25549e+06	1.01005e+06	1.12566e+06	991506	1.26317e+06
678	Tetradecanedioic acid	FA	257.2	258.183	[M-H]-	C14H26O4	56782.4	43475.6	50564.1	44129.3	48131.4	39154.3	45802.3	45704.7	37698.2	34546.6	37050.9	52822.4	55795.8	38891	44581.6	45418.6	55037.2	47286.3	41570.9	52952.3	49821.5	49158.9	55983.2	42573.1	45025	46765.9	46472.7	40141.5	44201.5	45296.6	45582.2	49936.8	48213.3	40083.5	57194.9	43245.8	56637.6	63096.7	38883	43827.1	38523.4	46150.9	50487.7
679	Tetradecyl phosphonic acid	Organic acid And Its derivatives	277.2	278.201	[M-H]-	C14H31O3P	319339	277990	287667	292695	283067	289164	328609	350208	353941	275904	320888	393429	374162	362502	363241	331650	362792	329548	306680	320684	382535	331349	373715	403007	398066	356983	370176	366865	342711	378720	342679	352215	370200	366027	325260	358959	377941	397663	375414	412220	387744	420814	426031
680	Tetradecylamine	Alcohol and amines	214.3	213.246	[M+H]+	C14H31N	100659	96565.1	81658.3	110093	105317	110377	90492.1	90417.2	88944.9	147687	139515	122572	70562	91420.9	101867	95538.5	92002.4	90449	89943.4	110121	125652	113906	108852	81827.1	127704	123906	97594.8	93954.1	86817.7	68933	87973.1	118441	82668.1	126525	88807.1	113462	92443.2	115443	93537.6	96117.3	129481	88530	88175.2
681	Tetraethylene-glycol	Alcohol and amines	195.1	194.115	[M+H]+	C8H18O5	2.31479e+06	2.04359e+06	1.47867e+06	1.47244e+06	1.52931e+06	1.40167e+06	3.03033e+06	2.40125e+06	2.02672e+06	2.90194e+06	1.8389e+06	1.57728e+06	2.6795e+06	2.48853e+06	2.02461e+06	1.79222e+06	1.93412e+06	2.10815e+06	2.17507e+06	1.6768e+06	2.62902e+06	2.26947e+06	1.73241e+06	2.24983e+06	2.40036e+06	2.61651e+06	1.98289e+06	1.4823e+06	2.47026e+06	2.01458e+06	2.24894e+06	2.38035e+06	2.05222e+06	2.39964e+06	3.41067e+06	4.08286e+06	2.3721e+06	1.98707e+06	2.32929e+06	3.24429e+06	2.33736e+06	2.87109e+06	3.29188e+06
682	Tetranor-12(R)-HETE	FA	265.2	266.188	[M-H]-	C16H26O3	2.1341e+07	1.14132e+07	1.15409e+07	2.08512e+07	1.75991e+07	1.06384e+07	1.02796e+07	9.88795e+06	1.47506e+07	9.13206e+06	1.06211e+07	1.18705e+07	1.05001e+07	2.92865e+07	9.96496e+06	8.44707e+06	1.17992e+07	8.502e+06	8.30635e+06	1.62763e+07	1.04054e+07	7.60978e+06	1.01982e+07	1.3675e+07	7.9299e+06	1.16454e+07	9.32644e+06	9.18633e+06	1.9668e+07	7.31345e+06	1.74059e+07	1.47372e+07	1.07485e+07	2.00414e+07	7.20039e+06	9.51475e+06	8.57431e+06	8.68338e+06	7.94443e+06	8.70674e+06	7.59315e+06	4.71853e+07	1.83905e+07
683	Theobromine	Nucleotide And Its metabolites	179.1	180	[M-H]-	C7H8N4O2	27744.5	23541	29473.4	28002.8	35051.8	22506	20415.6	25553.6	23755.4	24411.8	26722.4	32502	20428.7	30775.4	25303.4	27833.8	16901.7	20361.7	24491.5	21609.8	33333.1	22816	20950.2	29219.1	24104.9	12240.3	24936.6	17534.4	25454.3	16202.7	33154.2	31676.1	24947.2	18690	27522.9	31702.2	21126.4	29966.8	26496.4	17659.2	31353.8	15339.6	19544.9
684	Theophylline	Heterocyclic compounds	181	180.065	[M+H]+	C7H8N4O2	38466.7	34822.9	76291.3	71081.7	73415.9	79808.3	50201.1	24545.7	71977.9	57065.3	43317.9	46036.2	86538.7	102586	52855.4	62517.3	72346.2	30888.8	102056	88210.4	88166.7	83126.6	105448	83422.9	57374.2	84542.9	39264.8	85287.6	102122	64486.5	52411.1	81875.1	87549.2	125105	69811.7	46600.9	39616	39016.2	51571.5	111201	78226.8	86299.5	110077
685	Thr-Arg	Amino acid and Its metabolites	276.2	275.159	[M+H]+	C10H21N5O4	114251	111815	113101	120254	112960	109227	100417	156427	123904	107809	113293	118998	142918	99160.3	91220.9	113795	104365	84123.6	124749	110946	123990	122184	157775	96957.3	107878	132803	170108	128299	114698	143528	157475	176403	113471	119004	70248.6	95290.2	117278	118234	95434.3	86952.3	113175	118712	116476
686	Thr-Phe	Amino acid and Its metabolites	267.1	266.127	[M+H]+	C13H18N2O4	10945.1	17265	13003.5	20474.6	8131.39	3163.08	6808.55	32174.2	13574.4	10077.5	6514.74	8845.93	3352.12	6631.92	5785.53	4842.04	4364.76	3035.02	1862.11	9	602.786	9	9	9	9	9	9	9	9	9	9	9	9	9	9	9	9	9	9	9	9	9	9
687	Thr-Val-Ile	Amino acid and Its metabolites	314.2	331.211	[M-H2O+H]+	C15H29N3O5	57499.8	28424.8	31678.3	20988.2	25715.7	41607.1	27015.4	30843.6	37553	34453.4	27257.5	76926.6	46047.7	35395.6	37411.9	19238.2	35485.5	50360.7	30837.6	37692.9	32455.6	40517.2	33335.1	35103.7	41051.7	40024.1	58606.8	59845.4	45404.2	42152.9	38869.8	26917.8	29504.7	55335.9	44801.4	32560.5	29659.9	32057.2	40052.7	56561.4	32195.8	51080.7	29595.5
688	Trans-4-Hydroxy-L-Proline	Amino acid and Its metabolites	132.1	131.058	[M+H]+	C5H9NO3	77746.5	141338	126120	95397.9	74904	97225.8	51564.9	126794	93019.3	78330.9	97255.5	72370.9	86361.8	42478.9	110538	83199.5	98948.1	95282.1	102793	102705	101509	94387.9	89095.7	103547	93995.4	86799.9	94319.5	65506.7	118721	77775.1	95318	102913	83768.6	89282.2	92611.3	88166.2	83079.2	90874.3	92422.2	99997.4	102097	78790.7	91656.3
689	Traumatic acid	Organic acid And Its derivatives	227.1	228.136	[M-H]-	C12H20O4	229040	219786	197079	193360	220408	210215	206536	144740	203542	201547	199676	195362	198894	195427	158925	194755	176801	206823	199020	191899	212634	207488	173346	169064	189077	216203	181511	173333	220848	173007	201121	201880	175718	161432	198021	189945	182359	167132	203819	219128	167309	169430	187259
690	Tridecanedioic acid	FA	243.2	244.167	[M-H]-	C13H24O4	117364	110988	110404	115857	168154	119524	137623	116241	132149	97437	101064	126868	108856	127031	104322	137635	120227	225883	103639	110613	134924	90317.5	115632	122545	134437	98319.2	105569	94040.2	129691	120787	112988	120229	106583	109389	104567	104206	106791	107244	115708	100483	104182	130447	116222
691	Triethanolamine	Alcohol and amines	150.1	149.105	[M+H]+	C6H15NO3	402543	557493	478276	445841	1.20561e+06	871980	564440	686122	452320	490458	880486	578177	584111	619586	418111	572800	828312	769824	571434	604524	530686	531698	811230	1.07464e+06	657282	511307	389317	320066	927878	376428	345535	606513	570666	231165	375693	572057	454952	788798	894395	1.0214e+06	454161	677138	952509
692	Triethyl-phosphate	Organic acid And Its derivatives	183.1	182.071	[M+H]+	C6H15O4P	120886	127918	150157	111154	147777	112274	127697	185452	147923	119560	120899	126611	148409	96462.1	75086.2	91053.1	119071	91020.5	119968	120494	118099	82997.7	83665.7	100697	69094.8	88351.6	68374.3	146711	122503	98645.2	108028	129377	95876.7	103495	127194	73571.6	85430.3	115369	86492.6	111732	84800.2	114112	70147.9
693	Trigonelline	CoEnzyme and vitamins	138	137.048	[M+H]+	C7H7NO2	51932.5	43323.5	47006.7	36744.8	49363.3	52563.4	43982	31792	48354.3	49495.4	34890.9	27214.6	40266.1	79894	55749.2	40123.1	56833.2	90473.6	38448.8	48871.6	68537.5	81783	57849.5	66199.5	61553.1	67550.2	34897.1	46978.7	50868.6	80628.2	20085	50016.5	56112.2	95651.7	74434.4	54813.1	60887.1	56239.2	19344	32583.5	40137.7	28579.9	40763.3
694	Trolox	Benzene and substituted derivatives	249.1	250.121	[M-H]-	C14H18O4	83245.8	98234.5	83624	87970	113512	96966.2	119216	110291	114350	121484	127915	103453	125762	115042	123068	133250	115228	122379	122565	116401	116521	119401	126583	126172	120884	117422	122789	122888	134484	107564	134476	122762	127836	146097	138569	152525	117371	133120	129918	112142	151267	150183	123937
695	Tyr-Ile	Amino acid and Its metabolites	293.2	294.159	[M-H]-	C15H22N2O4	11782.3	9060.58	13391.8	13514.6	12309.5	12000.9	12810.6	12874.8	7038.21	13741.3	9979.35	9688.88	8950.82	8975.57	5885.64	15529.4	9836.81	10270.8	9901.71	8717.86	6504.7	9849.8	6153.05	8546.6	5231.78	12566.7	13277	11019.1	16490.6	11973.1	14248.4	8688.68	20177.8	3555.95	6598.77	8003.22	11158.2	14704.1	8031.09	7931.91	12416.6	11807.4	9497.97
696	Tyr-Phe	Amino acid and Its metabolites	311.1	328.142	[M-H2O+H]+	C18H20N2O4	22525.8	15259.7	14853.3	13085.2	7973.1	21502.4	11790.5	18375.4	21249.4	14303.3	5152.29	7785.28	12120.5	12140	19590.4	17527.7	15951.9	31780.1	19558.2	14239.2	22662.6	16706.2	22856.3	16698.3	20856.6	17915.6	14236.6	12780.7	21503.1	20207.7	7532.8	10054.5	14439	21131.5	8531.62	9013.71	25173.7	9818.44	18505.5	23710.8	11040.6	22235.2	20765
697	Uracil	Nucleotide And Its metabolites	111	112.027	[M-H]-	C4H4N2O2	4.22131e+06	3.54462e+06	5.72266e+06	5.223e+06	6.45235e+06	2.57187e+06	1.26039e+06	2.54721e+06	4.2795e+06	1.57194e+06	3.52822e+06	5.1723e+06	3.53579e+06	2.87699e+06	2.12167e+06	1.64292e+06	5.65495e+06	1.58335e+06	1.45814e+06	3.11694e+06	2.82785e+06	2.946e+06	5.23471e+06	5.68037e+06	1.03303e+06	8.18793e+06	2.1032e+06	1.94894e+06	2.95841e+06	3.07033e+06	1.40435e+06	2.3042e+06	3.08583e+06	3.10763e+06	1.69745e+06	2.84395e+06	1.73879e+06	5.91342e+06	1.29633e+06	3.3515e+06	2.63256e+06	3.95442e+06	4.95275e+06
698	Urea	Alcohol and amines	61	60.032	[M+H]+	CH4N2O	916697	1.20728e+06	1.19265e+06	1.16351e+06	1.16174e+06	1.09137e+06	880438	979029	939588	858663	1.21139e+06	1.15147e+06	1.08477e+06	1.25875e+06	1.19999e+06	1.07857e+06	1.13914e+06	1.05849e+06	899272	1.10842e+06	1.17199e+06	1.06294e+06	1.16417e+06	1.07398e+06	1.18487e+06	1.18022e+06	1.10363e+06	868658	1.05091e+06	1.00187e+06	1.18634e+06	1.07489e+06	1.01572e+06	1.10197e+06	1.12219e+06	1.25398e+06	1.22754e+06	1.10615e+06	1.17634e+06	1.15215e+06	1.08636e+06	1.14603e+06	1.11379e+06
699	Uric acid	Organic acid And Its derivatives	169	168.028	[M+H]+	C5H4N4O3	603081	738723	1.30488e+06	612346	554340	915125	252105	533117	674083	675077	587024	1.27638e+06	120829	1.23447e+06	128290	602366	427777	492794	1.286e+06	344907	494716	1.07742e+06	790043	619621	458315	416349	934380	493714	1.48824e+06	337070	616405	578968	1.12838e+06	503118	870755	1.12911e+06	1.29242e+06	696073	500869	504479	1.06826e+06	533629	1.22752e+06
700	Uridine 5-Monophosphate	Nucleotide And Its metabolites	323	324.036	[M-H]-	C9H13N2O9P	13799.4	1637.17	9	6904.38	11140.9	1707.94	24177.9	23235.5	35028.1	16137.5	9456.1	13103.6	7807.34	30885.2	13594.3	16601.9	13823.9	21300.2	3152.38	1631.76	13024.6	6739.15	14204.7	12720.2	23380.4	10284.6	10534.1	9	15503.2	72464.5	6140.06	12334.6	7474.3	7482.02	18511	47424	15473.6	3689.59	9	21899.3	13846.4	14132	17947
701	Uridine 5′-diphosphoglucuronic acid	Nucleotide And Its metabolites	578.9	580.034	[M-H]-	C15H22N2O18P2	23904.6	18194.9	23348.4	6480.92	19903.7	23807.3	22034.7	31618.2	24862.7	43707.3	9492.95	18023.2	35291.1	22867.7	19423	21149.8	10294.2	11597.2	19408.4	22801.1	25366.4	26980.6	18324	21691	24789.4	18364.1	23640	15126.1	31754.6	11530.1	24036.3	13798.7	15282.7	33010.7	18726	22681.3	20311.9	17991.7	40226.6	14342.4	30180	13866	11158.6
702	Urocanic Acid	Organic acid And Its derivatives	137	138.043	[M-H]-	C6H6N2O2	253190	247582	200151	217234	180999	94404.5	249408	259531	152751	256827	134216	219344	230908	72288.4	262020	276408	313442	235213	270912	304946	229656	264509	286098	213057	319656	206323	241127	88413.1	148233	168511	279923	62656.4	135742	268665	362858	206703	228155	256180	263037	246095	265253	231017	260468
703	Val-Ala	Amino acid and Its metabolites	187.1	188.116	[M-H]-	C8H16N2O3	1.33264e+06	1.10645e+06	1.21951e+06	1.34856e+06	1.55029e+06	1.02304e+06	1.22784e+06	1.54915e+06	1.17133e+06	1.11698e+06	1.07689e+06	1.25218e+06	1.75119e+06	1.84546e+06	1.31305e+06	1.03293e+06	2.3908e+06	3.38554e+06	1.17708e+06	1.28975e+06	1.52761e+06	1.12254e+06	1.07592e+06	1.7855e+06	1.17164e+06	975881	973274	1.12164e+06	1.22738e+06	1.1377e+06	960013	1.27508e+06	1.0846e+06	1.54573e+06	1.47902e+06	1.25322e+06	1.08998e+06	1.05535e+06	1.19044e+06	1.14787e+06	1.08482e+06	1.19178e+06	1.13977e+06
704	Val-Pro-Leu	Amino acid and Its metabolites	326.2	327.216	[M-H]-	C16H29N3O4	531180	479922	425966	445605	437250	371902	540843	452352	397517	521040	360449	383738	426932	385437	419096	395728	470588	480974	453019	459510	405941	410003	363777	387322	483553	300834	356426	350127	451669	402438	482859	354410	398201	464646	365992	364342	399919	459369	467293	372168	365236	368527	473023
705	Val-Thr	Amino acid and Its metabolites	217.1	218.127	[M-H]-	C9H18N2O4	1.58259e+06	1.77659e+06	1.71106e+06	1.76867e+06	1.52767e+06	1.73627e+06	1.65385e+06	1.34467e+06	1.59585e+06	2.25107e+06	1.69654e+06	2.19442e+06	2.64602e+06	1.64983e+06	1.7018e+06	1.88349e+06	1.74785e+06	1.49545e+06	1.8028e+06	1.69409e+06	1.73785e+06	1.69623e+06	1.84053e+06	1.6891e+06	1.70211e+06	1.89874e+06	1.83783e+06	1.7147e+06	1.85602e+06	1.84964e+06	2.06735e+06	1.62474e+06	1.95588e+06	1.75815e+06	1.89447e+06	1.85798e+06	2.01068e+06	1.96416e+06	2.35503e+06	1.96339e+06	2.03601e+06	1.87514e+06	1.92268e+06
706	Vitamin A acid	CoEnzyme and vitamins	301.2	300.209	[M+H]+	C20H28O2	18921	25498.6	74220.4	12572.9	21622.6	9742.2	15838.3	5904.43	24278	11470.5	12584.7	8826.26	9961.48	23094.3	11868	5860.42	11659.1	13672.7	10751.7	10338.4	23628.1	11067.8	6358.93	9519.11	18030.2	13663.2	17736.5	23044.5	28829.9	12531.9	6996.76	6296.15	6306.85	9068.08	33675.6	8162.27	7495.05	17675.3	11050.9	12457.8	11725.7	5887.26	14553.1
707	Y-27632	Benzene and substituted derivatives	248.2	247.168	[M+H]+	C14H21N3O	8316.26	6317.98	10038.4	1251.47	20485	5067.5	12038.3	14687.4	18144	10356.4	5971.27	1474.1	10622.2	13195.5	7479.97	14596.7	1193.51	4565.55	13316.8	13370.4	14333.1	4741.54	3841.67	9565.59	13339.6	12173.8	6914.75	937.692	6911.11	7577.87	8592.52	18278.6	15161.6	4305.12	7765.49	13510.9	5725.57	12718.2	16420.8	15683.1	7867.68	4469.3	8850.17
708	alpha-Methyl-m-tyrosine	Amino acid and Its metabolites	196.1	195.09	[M+H]+	C10H13NO3	157744	197350	207259	144191	151601	172483	181771	177239	143809	183891	197390	167441	162259	199670	205356	144188	151039	153647	106367	163030	182591	116529	205067	139468	142513	129176	113338	181296	168300	162637	148302	162075	170206	147328	142373	174299	131913	171442	174783	227386	135477	123961	152713
709	alpha-Muricholic acid	Bile acids	407.3	408.288	[M-H]-	C24H40O5	115902	96596	118645	123042	99417.1	115448	107835	110228	106654	109918	98613.6	42304.6	102013	109734	100084	99899.2	110059	94219	104868	67958.7	105652	95542.6	95612.9	108672	46230.5	100640	114664	114676	100407	90550.9	97328	106146	107845	98853.7	80167.8	64454.1	115710	101214	117287	100668	99410.1	56442.9	99789.9
710	alpha-hexylcinnamaldehyde	Benzene and substituted derivatives	217.2	216.151	[M+H]+	C15H20O	48905.1	48229.6	53567.5	72912.7	60097.8	57721.8	65281.9	56064.7	49456	64887.8	69629.8	52243.5	54646	51189.4	67342.4	73265.6	74090.2	66759.6	62997	64130	55032.8	58843.7	48066.9	49950.9	52043	59614.5	44100.6	57605.6	60745	57222.5	61868.3	39332.5	63150.7	54547.6	66459.3	62593.2	67593.6	58595	63253.4	81864.2	51333.8	44769.5	53464.6
711	aminoisobutyric acid	Amino acid and Its metabolites	104.1	103.063	[M+H]+	C4H9NO2	43148.5	44314.6	30270.5	38058.4	33619.8	46894.8	37136.1	46204.4	35417.9	61073.2	53669.9	42068.8	18384.8	38573.9	47412.4	38759	47606.3	62013.6	29838.3	30648.4	70484.8	30720.8	26229.4	22915.2	12593.8	9160.05	33923.3	47498.1	46091	23955.9	13570.7	33966.5	51648.5	23762.1	34476.2	31580.6	50379.6	38074.3	34782.6	45494.9	31313.5	31967.8	52897.7
712	beta-Muricholic acid	Bile acids	407.3	408.288	[M-H]-	C24H40O5	115902	96596	118645	123042	99417.1	115448	107835	110228	106654	109918	98613.6	42304.6	102013	109734	100084	99899.2	110059	94219	104868	67958.7	105652	95542.6	95612.9	108672	46230.5	100640	114664	114676	100407	90550.9	97328	106146	107845	98853.7	80167.8	64454.1	115710	101214	117287	100668	99410.1	56442.9	99789.9
713	cyclo(leu-gly)	Amino acid and Its metabolites	169.1	170.106	[M-H]-	C8H14N2O2	14458.1	14532.9	18780.2	13566.7	18986.3	1036.09	19225.9	12611.7	10152.8	11373	11350.9	6266.57	12458.9	16278.5	16818	10203.3	11561.6	16877	13265.8	19832	17795.4	16233.2	16014.2	9320.3	8737.95	14404.3	19574.2	16877.4	23265.4	13175.7	11446.5	9760.25	8651.21	11555.6	16352.7	12351.4	16002	17436.2	21909	10545.3	20547.4	13999.4	16656
714	estrone 3-sulfate	Hormones and hormone related compounds	349.1	350.119	[M-H]-	C18H22O5S	35530	36915.5	39883.7	31565.9	28022.7	30336.5	43185.5	43454.5	49381.8	30295.4	39625.2	30293.9	39124.2	41532	33384.8	46105.1	38475.5	35653.3	42020.9	39203.7	36731.9	37190.7	38611.5	36987.7	39373.1	44352.2	38086.1	40497	36254	53004.4	45430.5	40554	47665.3	33443.9	42638.3	41574.5	42750.4	45597.9	45963.8	52540.2	33849.3	40383.7	46685.4
715	gamma-Glu-Ala	Amino acid and Its metabolites	217.1	218.09	[M-H]-	C8H14N2O5	3.19637e+06	3.52604e+06	7.68053e+06	3.72971e+06	1.36969e+06	952860	2.73523e+06	3.84627e+06	3.90433e+06	3.63633e+06	7.53643e+06	1.09455e+06	1.02073e+06	3.79703e+06	3.96605e+06	6.34553e+06	1.05478e+06	5.89537e+06	6.28916e+06	4.19772e+06	4.5722e+06	4.2725e+06	4.26811e+06	4.41106e+06	5.8207e+06	3.88234e+06	4.59147e+06	4.62697e+06	8.25042e+06	4.35486e+06	4.62803e+06	4.36055e+06	4.67634e+06	4.77378e+06	3.83275e+06	7.80491e+06	4.73321e+06	9.12081e+06	3.97177e+06	4.48548e+06	4.65874e+06	4.39579e+06	4.35201e+06
716	p-Tolyl Sulfate	Organic acid And Its derivatives	187	188.014	[M-H]-	C7H8O4S	96760.4	39053.9	14168.4	41775.3	15422.9	9256.46	13030.3	77730.4	24877.7	16557	72954.3	21158.2	21012	22290.2	17471.5	12499.3	58385.9	22099.4	13147.4	17664.7	22593.5	10578.9	16961.2	23182.7	31890.1	15721.8	22284.4	28636	11918.8	51181.6	18612.9	25214.6	129488	16354.5	20008.3	26691.2	485598	12823.6	21295.8	24626.1	60949.2	18086.4	186306
717	Β-Pseudouridine	Nucleotide And Its metabolites	243.1	244.07	[M-H]-	C9H12N2O6	24123.8	16628.9	8857.21	20159.4	13077.6	1789.24	3582.05	7333.35	7996.18	9	8954.58	22691.5	10971	29564.5	4931.91	7097.21	9	9276.18	12852.3	9293.22	9765.47	3036.16	2625.75	13672.6	3404.14	7375.12	4668.45	2821.3	4161.85	8658.2	3480.62	8255.3	10618.4	3997.69	4060.55	17508.6	10169.7	12312.9	8193.54	11246.3	7797.34	4948.4	7206.33
718	α-Hydroxyglutaric Acid (sodium salt)	Organic acid And Its derivatives	147	148.11	[M-H]-	C5H8O5	19694	10903.2	22313.7	7129.31	11226.4	13107.1	19717.3	14781.3	7155.63	2675.83	4618.08	1671.97	2782.9	5453	13285	8722.22	19156.1	16779.9	5625.73	12804.7	18538.1	21559.5	9854.31	10171.7	21858.4	6707.03	22303.2	14746.3	20732.4	13226.5	14742.1	11118.3	1389.05	9001.32	22411	7891.81	10608.3	16375.5	12231.9	3891.95	14790.4	11522.6	8413.61
719	β-Alanine	Amino acid and Its metabolites	90	89.048	[M+H]+	C3H7NO2	217316	223263	186719	226113	205183	251673	231261	156182	155894	208677	178452	186090	215475	195641	308778	248868	170316	279121	233038	280737	244080	293219	187488	192302	291030	224369	207508	161304	201166	201317	211963	237055	153726	214986	235537	197456	206332	187619	257957	183686	156020	248055	207821
720	γ-Glu-Cys	Amino acid and Its metabolites	249.1	250.062	[M-H]-	C8H14N2O5S	239642	329705	380224	376387	357547	310603	325453	213695	372299	329911	338041	268379	256632	254319	187962	336999	267686	198620	255301	345278	222614	272775	257728	279441	239369	292245	269919	312478	279446	295080	230210	317600	241844	256276	296211	294994	209769	277989	230976	220693	243306	222330	184233
721	γ-Glu-Lys	Amino acid and Its metabolites	276.2	275.148	[M+H]+	C11H21N3O5	46642.4	79370.7	29997.6	63466.8	71369.2	63974.9	75168.3	58271.2	71094.5	90619.7	46920	58795.6	41380.7	62131.4	43680.6	67029.9	67317.5	61408.2	74782.6	56427.5	53041.9	48531.6	43540	70282.8	52054.4	36022	61839.2	88768	57381.5	94955.5	64548.9	70093.5	57119.3	59495.6	53536.5	63860.7	80427.8	58855.8	71936.1	74142.7	81594.9	55006	46445
[truncated: 6 more columns]
